# Supplementary material for: Transcriptome-Wide Identification and Expression Analysis of the NAC Gene Family in Tea Plant [Camellia sinensis (L.) O. Kuntze]
Source: PLoS One. 2016 Nov 17;11(11):e0166727. doi: 10.1371/journal.pone.0166727 (PMC5113971; doi:10.1371/journal.pone.0166727)
Supplement: S1 Table — (XLS) [file pone.0166727.s011.xls]

## Sheet: Sheet1
S1 Table. List of the NAC protein sequences in the tea plant transcriptome.
NAC name (C. sinensis)	Unigene ID	NAC gene	NAC protein sequence
CsNAC1	Tea_T1_Unigene_BMK.11957	CGGGTCATACCAGTGCTCTACATATATCACTACAACCCTTGGGATCTCCCAAAATTCGCAGGAGAGCGGTGTCGCAGAGACCCTGAGCAATGGTTTTTTTTTATTCCTAGACAAGAGAAAGAGGCTCGTGGAGGAAGACCAAATCGACTCACTACTTCTGGATATTGGAAAGCTATTGGCTCTCCGGGTTATGTTTACTCTTCTCGTAACCGAGTTATTGGAATGAAGAAAACCATGGTTTTCTACATAGGAAGAGCTCCCACAGGAAGAAAAACGGAATGGAAGATGAATGAGTACAGGGCCATTGAA	RVIPVLYIYHYNPWDLPKFAGERCRRDPEQWFFFIPRQEKEARGGRPNRLTTSGYWKAIGSPGYVYSSRNRVIGMKKTMVFYIGRAPTGRKTEWKMNEYRAIE
CsNAC2	Tea_T1_Unigene_BMK.17654	ATGGGTAGCGATCCGGCATCGTCAACAGCTTCGCTTGCTCCTGGGTTTCGGTTCCACCCAACCGATGAAGAACTGGTGCGTTACTACCTCAAGCGCAAGGTCTGTCGCAAGCCCTTCCGCTTCGAGGCCATCTCCGATATCGACGTCTACAAGTCCGAGCCTTGGGATCTCCCAGGAAAGTCGAGGCTGAAGAGCAGGGACTTGGAGTGGTATTTTTTCAGTGTTCTAGATAAGAAGTATGGGAATGGGTCTAGGACTAATAGGGCTACGGGAAGAGGGTACTGGAAGACAACAGGGAAGGACAGACCGGTTCACCATAAGTCCCGCACGGTTGGGATGAAGAAAACGCTAGTTTATCACAGTGGTCGGGCTCCGCGGGGTGATAGGACTAATTGGGTG…	MGSDPASSTASLAPGFRFHPTDEELVRYYLKRKVCRKPFRFEAISDIDVYKSEPWDLPGKSRLKSRDLEWYFFSVLDKKYGNGSRTNRATGRGYWKTTGKDRPVHHKSRTVGMKKTLVYHSGRAPRGDRTNWVMHEYRLVDEELEKAGIAQDSFVLCRIFQKSGSGPKNGEQYGAPFIEEEWEDDELVMIPGEEAADEVAVHDDAYRDGIDLEQILDAEIPAEDVPPPLSFYYGDDGNQVQEPVDFVDDAQKLLVATDESYCVSGQPDDQKLFDLPAQTNMDTKPVRHEYIGEPSNAVNSVDVDYLLDEPFMDAIGNTPFDEGLFLETNDLSNPIEADPSSFGMLEDYLTYFDADGGNSQFMAFDSSKMTGSVDLVSGQASLAQKHEGSQQLLKGHDDD…
CsNAC3	Tea_T1_Unigene_BMK.27321	ATGGCACCAGTGGGATTGCCTCCAGGGTTTAGGTTTCATCCTACTGATGAAGAGCTTGTGAATTATTATCTCAAGAGGAAAATTCATAGACAAGAGATTGAACTTGACATTATTCCTGAGGTTGATCTCTACAAATGTGAGCCTTGGGAGTTAGCAGAAAAATCATTCTTGCCAAGCAGAGACCCAGAGTGGTATTTTTTTGGGCCGAGGGATAGGAAGTATCCGAATGGATTCAGAACAAACAGAGCAACAAGAGCTGGCTATTGGAAATCCACTGGCAAGGATCGAAGGGTGACTTCACAGAATAGAGCCATTGGGATGAAGAAGACACTGGTTTACTACCGCGGCAGAGCTCCTCAAGGCATTCGCACCGAT	MAPVGLPPGFRFHPTDEELVNYYLKRKIHRQEIELDIIPEVDLYKCEPWELAEKSFLPSRDPEWYFFGPRDRKYPNGFRTNRATRAGYWKSTGKDRRVTSQNRAIGMKKTLVYYRGRAPQGIRTD
CsNAC4	Tea_T1_Unigene_BMK.33544	ATGGAAGACTTTTCTGGGCTTGGAAAAGAGGATGATCAGATGGAATTGCCACCGGGATTTCGATTCCACCCAACTGACGAAGAGTTGATTACACACTACTTATCCAAGAAAGTCCTTGATAGCAATTTCTCTGCTACAGCTATGGGTGAGGTGGACTTGAACAAGGTTGAGCCTTGGGATTTGCCATGGAAAGCGAAAATGGGGGAGAAAGAGTGGTATTTTTTCTGTTTGAGAGACAAGAAATACCCAACTGGTTTGAGGACAAACAGGGCTACTGCTGCTGGATATTGGAAAGCTACCGGGAAAGATAAGGAAATTTTCCGGGGAAAATCACTGGTTGGAATGAAGAAAACCCTTGTTTTCTACAAGGGTAGAGCTCCAAAGGGTGAGAAAACCAAT…	MEDFSGLGKEDDQMELPPGFRFHPTDEELITHYLSKKVLDSNFSATAMGEVDLNKVEPWDLPWKAKMGEKEWYFFCLRDKKYPTGLRTNRATAAGYWKATGKDKEIFRGKSLVGMKKTLVFYKGRAPKGEKTNWVMHE
CsNAC5	Tea_T1_Unigene_BMK.39824	ATGGGTCTAAGAGACATTGGATCCTCACTGCCACCAGGGTTTAGATTCTATCCTAGTGATGAGGAGTTGGTCTGCCATTATCTCTACAAAAAGATTACGAACGAAGAAGTTCTAAAGGGTACTTTGGTGGAAATTGATTTGCATACATGTGAACCATGGCAACTTCCTGAGGTGGCAAAGCTCAACTCCAACGAATGGTACTTCTTCAGCTTTCGAGACCGCAAGTATGCGACAGGGTATCGAGCCAACCGAGCCACAATCTCTGGATACTGGAAAGCCACAGGGAAGGATCGCACGGTGCGTGATCCAAGGACTCGTGCGGTGACTGGGATGAGAAAGACGCTGGTTTTCTATCGAAACAGAGCTCCAAATGGGATTAAAACTGGTTGGATCATGCAC…	MGLRDIGSSLPPGFRFYPSDEELVCHYLYKKITNEEVLKGTLVEIDLHTCEPWQLPEVAKLNSNEWYFFSFRDRKYATGYRANRATISGYWKATGKDRTVRDPRTRAVTGMRKTLVFYRNRAPNGIKTGWIMHEFRLENPHMPPKEDWVLCRVFHKGKGENSSIPSPQNVFESSTAGATSPYLDASPPNTDQTLPCGHHLQTITSFSQSPSHHQNHNSSTLQNQLTLNPNFLQLSEEINNNPTISEINPKCDDGFGFLLDMSFEQSSLGDGVPPNYLGDMRFDDDNSSVFL
CsNAC6	Tea_T1_Unigene_BMK.43113	ATGGACGATCTGCCACCAGGTTTTAGATTCTACCCAACTGAAGAAGAGCTGGTTTCATTTTATCTGCAAAACAAACTTGAAGGAAGGAGACAACAAGACCTCGACCGGGTTATACCGGTTCTCTACATCTACCACTTCAATCCATGGGACCTCCCTCAATTTGCTGGAGAGCGGTGTCGCGGGGACTCTGAACAATGGTTTTTTTTTATTCCAAGACAAGAGAAAGAAGCTCGAGGAGGAAGACCAAACCGGCTCACTACATCAGGGTATTGGAAAGCTACTGGCTCTCCTGGTGATGTTTACTCCCCCCAAAACCGAGTGATCGGTAGGAAGAGAACTATGGTTTTCTATATCGGAAGAGCTCCAACCGGAAGGAAAACCGAATGGAAGATGAATGAA…	MDDLPPGFRFYPTEEELVSFYLQNKLEGRRQQDLDRVIPVLYIYHFNPWDLPQFAGERCRGDSEQWFFFIPRQEKEARGGRPNRLTTSGYWKATGSPGDVYSPQNRVIGRKRTMVFYIGRAPTGRKTEWKMNEYKAIEGEAPSSSTSAISQLREEFSLCRVYKNSNCLRAFDRRPSAVVGGEAMVHQAHHAAGDDDEAATTSHQNHPTMERIASS
CsNAC7	Tea_T1_Unigene_BMK.43204	AAGGCCGCTCTCTTACCTTGCCATCCCGATGTCATCCCTGATCTCGATCTCTATCCTTATGATCCCTGGGATTTAGACGGTAAAGCTATGGCGGAGGGGAACAAATGGTACTTCTTTAGCCGGAAAACACAAAACCGGGTTACCGGAAATGGGTATTGGAAGCCATTGGGATTGGATGAACCCATATTCAGCAGTGGTGCTAGCAAGAAAGTTGCAGTTGGTATGAAGAAATATTATGTGTTCTACGTTGGAGAAGCTCCGGCCGGCGGGGCCAAAACGAACTGGATAATGCAGGAGTACCGGCTCTCAGACTCTGGTTCTAGTAGTAGTAGTAGTAGTAGATCATCTAAAAGAAGAGGAAATCCAAAAATAGATTATAGTAAATGGGTAGTATGTCGA…	KAALLPCHPDVIPDLDLYPYDPWDLDGKAMAEGNKWYFFSRKTQNRVTGNGYWKPLGLDEPIFSSGASKKVAVGMKKYYVFYVGEAPAGGAKTNWIMQEYRLSDSGSSSSSSSRSSKRRGNPKIDYSKWVVCRVYERNCEDDDNDGTELSCLDEVFLALDDLDEISLPN
CsNAC8	Tea_T1_Unigene_BMK.44215	AAGTTTGATCCACTTGACGTAGAGATCTTAGAACATTTAGCTGCAAAATGTGGAGTAGGAAATTCAAAACCGCATATGTTTATTGATGAATTCATCCCAACAGTTGACAAAGAAGGAGGAATATGCTATACCCATCCAGAAAATCTTCCAGGTGTGAAAATAGATGGAAGTAGTGTCCACTTCTTTCATAGAACTATCAATGCGTATGCTACCGGTCGACGGAAGCGGCGCAGGATTCAGAATCAACATATCCGCTGGCACAAGACAGGCAAGACCAAGCCTGTGATGGAAAATGGAGTGCAGAAGGGCTGCAAGAAGATCATGGTTCTTTATAAAACTTCAAAGAGAGGTTCCAAGCCTGATAAGTCTAACTGGGTGATGCACCAATATCATCTGGGG…	KFDPLDVEILEHLAAKCGVGNSKPHMFIDEFIPTVDKEGGICYTHPENLPGVKIDGSSVHFFHRTINAYATGRRKRRRIQNQHIRWHKTGKTKPVMENGVQKGCKKIMVLYKTSKRGSKPDKSNWVMHQYHLGTDEDEIEGQFVVSKIFSQPQKQIDNSVKSHVIEDFDMGTIQTSPRTPKTNTPNPPRPGKSFSCDDMIDDYAPQSSAQQEAEFATETSHPSSSTPHFKDELETQTWLAGESQALDGNGVDDSLLCNEIFSSYSALSGLNHGPLSDVARFTNDVPVGDRNPSCGIADLENLDLGTPPDFQLADLQFGSQESILGWLDHLSSNE
CsNAC9	Tea_T1_Unigene_BMK.64133	ATGTCTCTCTCTAAAATTTTGGCGGAGGAGTCTCTTCCGGTTGGGTACCGATTTCGCCCTACCGACGAAGAACTCATCAATCACTATCTGAAGTTGAAGATCAACGGCGATGAGAAGCAAGTCAGTGTTATTCGAGAGATCGATGTCTGCAAATGCGAACCCTGGGATTTGCCTGATAAATCGGCGATAAAGACGAATGATGAAGAGTGGTTCTTTTTCTGTCCTAAAGATCGCAAGTATCAGAATGGGCATCGATTGAACAGAGCGACTGTGGCTGGGTACTGGAAGGCCACGGGTAAGGATAGGTCTATCAGGTCTCTGAGGGGAACCACTGTGATTGGCATGAAGAAGACTTTGGTTTTCTATGAGGGTCGTGCGCCGAATGGCCAGAGGACTAAT…	MSLSKILAEESLPVGYRFRPTDEELINHYLKLKINGDEKQVSVIREIDVCKCEPWDLPDKSAIKTNDEEWFFFCPKDRKYQNGHRLNRATVAGYWKATGKDRSIRSLRGTTVIGMKKTLVFYEGRAPNGQRTNWVIHEYRATSEDLDGTKPGQGSFVLCKLMKKHDEKLKGKLEEIAEASNSDEIEEHVLSPATVKSIAEDMQSEPVTPMTSCLPAISYNTSHDASIPIDWSNDSCGDMQSEPVTPMTSTKAEKPPSSSGSFLPAISDNTSLDAPQPIDWSSNSYGAVDAGEKSFVQEDYELEEMLRIFRDDPIEERPDGNGKIFSPLHVQMQVEFGSSYEFRYPGASDMGHSHNGVPFQYGTNNAQDITEFLDSVLVSSDESEGAPSYDNVTDRVWSD…
CsNAC10	Tea_T1_Unigene_BMK.65630	ATGATGGAAGGGAAGTCGAATTCATTAGGGGTGAAGAAGGGAGAAGATGAGTATTGTTTTAGTATCATGGACATGCCTCCAGGTTTTAGATTCCATCCCACGGACGAGGAGATCATAACTCATTATCTCACACACAAAGTGATGAACAGCACCTTCACTGCAAGAGCCATCGGAGAAGTTGATCTCAATAAGTGCGAACCATGGGATTTACCAAAGAAAGCAAAGTTGGGGGAGAAGGAATGGTACTTCTTTTGCCAGAGAGACAGAAAGTACCCAACAGGGATGAGGACAAATAGAGCAACAGAATCAGGGTATTGGAAGGCCACAGGAAAAGATAAGGAGATTTACAAAGGTAAAGAACGTCGCCTTCTTGTTGGGATGAAGAAGACTCTCGTTTTC…	MMEGKSNSLGVKKGEDEYCFSIMDMPPGFRFHPTDEEIITHYLTHKVMNSTFTARAIGEVDLNKCEPWDLPKKAKLGEKEWYFFCQRDRKYPTGMRTNRATESGYWKATGKDKEIYKGKERRLLVGMKKTLVFYKGRAPKGEKTNWVMHEYRLQANFSNYYDLPRLTKDEWVVCRIFHKSTGIKRSPITDTGGGSSLTRMNFFGNDADADDDDDDGRFLLDCPWLPPLMDPSEYPYSINERPALAAGSSFNTDIGEEDEIKGTAAILKAHNSSSSAAARSSDHHGDYNYLSHFSTNLNDHQLFENQQEDRKIDHFFIMSQSNCNYTTTGTGTTNYQAYPINQPTSPADSYDPVFPFQDPNLGYLHREQEQRIAIIGEKNIPSFTAGGGGSSSLKQRQQQ…
CsNAC11	Tea_T1_Unigene_BMK.66072	ATGGATCAGCAGGAATCAACATCTGAGCTTGAATTGCCAGGATTCCGATTTCACCCAACAGAGGAAGAGCTTCTCAGCTTCTACCTTAAAAACATCATTTTTGGCAAGAAATTGGGAATTGATATCATTGGTTTCCTCAACATCTACCATCATGATCCTTGGGACTTACCTGGACTGGCAAAGATTGGGGAGAGAGAGTGGTACTTTTTTGTGCCAAGGGATAGAAAGCATGGCACTGGAGGGAGGCCTAACCGGACCACTGAAACCGGGTTTTGGAAGGCAACGGGTTCGGACCGCAAGATATTAACCTCGTCTGACCCGAAAAAGATCATAGGACTGAAAAAGACACTAGTGTTCTACAAAGGAAGAGCACCCCGTGGATGCAAAACCGATTGGGTC…	MDQQESTSELELPGFRFHPTEEELLSFYLKNIIFGKKLGIDIIGFLNIYHHDPWDLPGLAKIGEREWYFFVPRDRKHGTGGRPNRTTETGFWKATGSDRKILTSSDPKKIIGLKKTLVFYKGRAPRGCKTDWVMNEYRLPDKCPLPQVLTILLYELDLDKLCSTAFFLLFIYDESRAYTI
CsNAC12	Tea_T1_Unigene_BMK.66079	ATGAAGGTTTCAAACGATTCTTCGTGTTTCGGAGACTCACAGAATTGGCCTCCAGGGTTTCGATTCCACCCGATGGACGAGGAGCTCGTGCTTTTCTATCTGAAGAAGAAGATCTGTCGGAAAAGGCTCAAACTCGACATCATCGGCGAGGTCGATGTCTACAAGTGGGACCCAGAAGAGTTACCTGGGATGTCAAAATTGAAAACTGGGGACAGACAGTGGTACTTCTTTAGCCCCAGAGACAGGAAGTATCCAAATGGAGCAAGGGCAAATAGGGCAACCAGGCATGGGTATTGGAAAGCAACGGGGAAAGACCGCAATATAACATGTAATTCTCGTGTAGTTGGGGTGAAGAAAACTCTGGTTTTCTACCAAGGCCGTGCGCCGAGTGGTCAACGC…	MKVSNDSSCFGDSQNWPPGFRFHPMDEELVLFYLKKKICRKRLKLDIIGEVDVYKWDPEELPGMSKLKTGDRQWYFFSPRDRKYPNGARANRATRHGYWKATGKDRNITCNSRVVGVKKTLVFYQGRAPSGQRTDWVMHEYTLDEEELKRCQSARDYYALYKVYKKSGPGPKNGEQYGAPFREEDWAEDDDIDVNGHADQENSVVQQENSVNASVDYTATNGPVQPPLNDLDEFMNRIADEPLPVQPLAAVYGYVPQEVFVEEETQSTLVNQSFGEANLNERSRSFHPCGQKNDVQPSFDLTHTATSHLLLHEISEVTSAPNIHRHEPHDTGEDFLEDFLEMDDLTGPEPTIQPVDNPVGTMQYDEFDGLCELDLYQDAAMFIQDVGPMNLGLVSHSYF…
CsNAC13	Tea_T1_Unigene_BMK.70238	ATGACTTGGTGCAGTGACTGTAGCGATGAGCCGGCGATTGTGAGAAGATCACAACCATCTACAGACAACACAGTTATTGCCGGAAAACACGAATGCATTCGAAGAACTAAAACTAAAAGCTGTCCTTCATGTGGTCATCAGATCAAATGTCAAGAAAAGACTGGAATTCATGATCTACCGGGGTTACCTGCGGGAGTGAAGTTTGATCCGAGTGATCAAGAACTTCTTGAGCATTTGGAGGCGAAGGCATGGTCGGATGCTCCTCATAATAAGCTTCATCCTCTAATTGATGAGTTCATCCCTACACTTGAAGGAGAGGATGGAATTTGCTACACCCACCCAGAGAGGTTACCAGGAGTAAGCAAAGATGGGTTAATCCGACATTTCTTCCACAGGCCA…	MTWCSDCSDEPAIVRRSQPSTDNTVIAGKHECIRRTKTKSCPSCGHQIKCQEKTGIHDLPGLPAGVKFDPSDQELLEHLEAKAWSDAPHNKLHPLIDEFIPTLEGEDGICYTHPERLPGVSKDGLIRHFFHRPSKAYTTGTRKRRKVHTDIDGNETRWHKTGKTRPVFINGKVKGHKKILVLYTNYGKQRKPEKTNWVMHQYHLGNNEDERDGELVVSKVFYQTQPRQCGSIMKEPSPSKSKGLKFKEHNNIVEYYNPTLISFDQGDHCDPASPPP
CsNAC14	Tea_T1_Unigene_BMK.70640	ATGGAGGCACCGGGATTTCGCTTCTACCCAACCGAGGAAGAGCTGGTTTCATTCTACCTGCGCACCAAGCTGCAAGGGAACCGACACGACATCAACCGTGTCATCCCTGTCATCGACATTTATGAACACGAGCCATGGCACCTTCCAAAGCTTTCGGGGGAGGTGTGTCATGGAGAGACCGAGCAATGGTTCTTTTTCGCCCCGAGGCAAGAGAGGGAAGCCCGGGGAGGGAGACCTACCCGGACCACTGCTTCTGGATTCTGGAAGGCCACTGGCTCACCGAGCTATGTCTACTCGTCCTTCAACCGAGTGATCGGAGTGAAGAAGACAATGGTGTTCTACAAAGGGAAAGCTCCTTCCGGAAGAAAAACCAAATGGAAGATGAATGAGTACAGAGCC…	MEAPGFRFYPTEEELVSFYLRTKLQGNRHDINRVIPVIDIYEHEPWHLPKLSGEVCHGETEQWFFFAPRQEREARGGRPTRTTASGFWKATGSPSYVYSSFNRVIGVKKTMVFYKGKAPSGRKTKWKMNEYRAIEEESPSQCGTTVPKLRHELSLCRVYVVSGSFRAFDRRPLAAETSEAINQQDHGHGTVMKPSQATRTISPETSWSEEKHFELPVNNLGVVNGSEPLWELEKLDCLFK
CsNAC15	Tea_T1_Unigene_BMK.7160	CCGACGGACGAAGAACTCATCAATCATTTCTTACGCTCCAAGATCAATGGCGATGAAGAGGCTGTCAGGCATATTCGTGTTGTTGATCTCTGTAATTTGGAACCCTGGGATTTGCCTGGTATGTCTCTGATAGAGACGAATGATAATAAGTGGATCTTCTTCTGTCCCAAAAATTTTGAGCATAGGAGCCGAAAGAGAATGAACAGAGCGACTAGGGCTGGGTACTGGAAAGTGACGGGCAGGAATAGATTGATCAAGTCTGTTGATGGAACGAGTGAGATTGGCGAGAAGAAGACTTTGGTGTTCTATACTGGGCGT	PTDEELINHFLRSKINGDEEAVRHIRVVDLCNLEPWDLPGMSLIETNDNKWIFFCPKNFEHRSRKRMNRATRAGYWKVTGRNRLIKSVDGTSEIGEKKTLVFYTGR
CsNAC16	Tea_T1_Unigene_BMK.73353	ATGGAAAAAGGTTCAGGTATTTGTAGGGACGATGAGCAAATGGAATTGCCTCCGGGTTTTCGATTCCACCCAACCGACGAAGAGCTTATAACTCACTACCTTTCCCATAAAGTTCTTGAGAGTAGTTTCTGTGCTAGAGCCATCGGAGACGTCGATTTGAACAAGGTCGAACCCTGGGATTTGCCTCGGAAAGCGAAAATGGGCGGAAGAGAATGGTACTTCTTCTGTGTTAGAGATAGGAAGTACCCAACTGGTTTGAGGACTAACAGAGCTACTGATGCTGGTTATTGGAAGGCAACGGGAAAAGACAAGGAGATTTATAGGGTCAAAACCCTAGTTGGAATGAAGAAAACTTTGGTTTTCTACAAAGGGAGAGCTCCTAAAGGCGAAAAAACCAAT…	MEKGSGICRDDEQMELPPGFRFHPTDEELITHYLSHKVLESSFCARAIGDVDLNKVEPWDLPRKAKMGGREWYFFCVRDRKYPTGLRTNRATDAGYWKATGKDKEIYRVKTLVGMKKTLVFYKGRAPKGEKTNWVMHEYRLEGKYSLYNLPKTAKNEWVISRIFQKTSGGKKTHISGLAMMNSYGDDDESQPQNLPPLMDYSSSAHDDQTRRIATNTSHVTCFSDPMEDDKKPQETMLDTFNKPSDLFSTHFSPNLENLQYTDPALMEDQSILRFLLQNNGMNMKRYSKAEYSAETGISTDISSNHEMGQISYEDPINSAGGPVDLDCLWNYY
CsNAC17	Tea_T1_Unigene_BMK.73691	ATGGGAGTTTCCGATACGAACCCGCTTACCCAGCTGAGTTTGCCGCCGGGTTTCCGGTTTTACCCGACGGACGAAGAGCTTCTGGTTCAGTACTTATGCCGAAAAGTCGCTGGGCACCACTTCTCTCTTCAGATCATTGCAGATATCGATTTGTATAAGTTCGACCCGTGGGTTTTGCCCAGTAAGGCCATGTTTGGAGAGAAAGAATGGTACTTTTTCAGTCCAAGAGATCGGAAGTACCCAAACGGGTCGAGGCCAAATCGGGTAGCCGGGTCGGGGTATTGGAAGGCTACTGGTACTGATAAGGTGATTACTACAGAGGGACGAAGGGTTGGAATCAAGAAAGCTCTGGTTTTCTATGTGGGTAAAGCTCCCAAAGGAACAAAGTCGAATTGGATC…	MGVSDTNPLTQLSLPPGFRFYPTDEELLVQYLCRKVAGHHFSLQIIADIDLYKFDPWVLPSKAMFGEKEWYFFSPRDRKYPNGSRPNRVAGSGYWKATGTDKVITTEGRRVGIKKALVFYVGKAPKGTKSNWIMHEYRLYEQTAKHGSKKLDDWVLCRIYKKNSSAQKPIFDDPTKEQSHGSSSSASSQFDDMLTDSSLPEINHHFFTLPKPNSFIPTRPDDKINIQSLSSANFDWATLAGPTTTLLELVPGNQSPAKIMNTHNNTYNDVCVPSFGSSVDEEVQSGRGTQRVENSGLFQQSSNGFAQDFVNSVDPSGIRYPFQPGLFGFRQ
CsNAC18	Tea_T1_Unigene_BMK.73991	ATGACGAGCAGTAGCAGTCAGTTGGAGTTACCTCCTGGATTCAGATTCCATCCGACGGATGAGGAGCTCGTGATGCACTACCTGTGCCGTAAATGCGCAGCTCAGCCGATTTCTGTCCCGATCATCGCCGAGATCGATCTCTACAAGTTCGATCCATGGCAACTTCCAGGAATGGCGATGTATGGTGAAAAGGAGTGGTATTTTTTCTCTCCGAGAGATCGGAAGTATCCGAACGGTTCGAGGCCGAACAGGGCGGCGGGGACGGGGTACTGGAAGGCGACCGGAGCCGATAAGCCAATAGGGCGGCCGAAGGCGGCGGGAATCAAGAAGGCTCTGGTTTTTTACGCCGGAAAAGCACCCAAAGGGGTGAAGACCAATTGGATTATGCATGAATATCGG…	MTSSSSQLELPPGFRFHPTDEELVMHYLCRKCAAQPISVPIIAEIDLYKFDPWQLPGMAMYGEKEWYFFSPRDRKYPNGSRPNRAAGTGYWKATGADKPIGRPKAAGIKKALVFYAGKAPKGVKTNWIMHEYRLANVDRSAGKKNNLRVIV
CsNAC19	Tea_T1_Unigene_BMK.75496	ATGGCCGGGGCATCATTGCCACCCGGGTTTCGTTTCCACCCAACTGATGAGGAATTAGTTGGGTATTACCTAAAGAGAAAAGTAGAGGGACAAGAAATCGAACTTGAAGTGATTCCCGTAATCGATTTGTACAAATTTGATCCATGGGAGTTGCCAGAGAAATCATTCCTTCCAAAGCGTGATATGGAATGGTTCTTCTTCTGTCCCCGGGATAGGAAGTATCCAAATGGATCACGCACCAATCGTGCCACGAGAGCCGGATACTGGAAAGCCACGGGTAAAGACCGCAAGGTAGTCTGTCAGTCTGGTGGGACTGGTTACAGGAAAACCTTAGTCTTCTACCGTGGACGAGCCCCAATGGGGGATCGAACAGACTGGGTAATGCATGAGTATCGCCTC…	MAGASLPPGFRFHPTDEELVGYYLKRKVEGQEIELEVIPVIDLYKFDPWELPEKSFLPKRDMEWFFFCPRDRKYPNGSRTNRATRAGYWKATGKDRKVVCQSGGTGYRKTLVFYRGRAPMGDRTDWVMHEYRLCDDLSQGSPTFQVNFIAPFNGLRLLRD
CsNAC20	Tea_T1_Unigene_BMK.75539	ATGACATGGCATAACGACTCTGAAGACGAAAGAGCCATCCAAATAGTCTTGCCTTCTGCTCAACAAAATGGTGTTATCGATGAAGAAGAAGCCGGTGAAGTTCGCTTCATAACATGTCCTTCATGTGCCCATAATATACAATTGCAAAATCGGGCGGGAATTCAAGATTTGCCGGGGCTTCCAGCCGGGGTGAAGTTTGATCCATCTGATCAAGAAATTCTTGAACATTTAGAAGCTAAAGTGTCATCAAATGCCCATAAAATTCATCCTTTAATTGATGAATTTATTCCTACAATTGACGGGGAAAATGGAATTTGCTACACACACCCAGAAAAGTTACCAGGTGTAAGCAAAGTTGGCCAAATCCGCCACTTCTTCCACCGGCCTTCAAAGGCATAC…	MTWHNDSEDERAIQIVLPSAQQNGVIDEEEAGEVRFITCPSCAHNIQLQNRAGIQDLPGLPAGVKFDPSDQEILEHLEAKVSSNAHKIHPLIDEFIPTIDGENGICYTHPEKLPGVSKVGQIRHFFHRPSKAYTTGTRKRRKVHTNEDGGETRWHKTGKTRPVLVGGTVKGFKKILVLYTNYGRQRKPEKTNWVMHQYHLGNNEEERDGEVVVSKVFYQTQPRQCGSTSSLSDSVFDQKSSHVIENTQGYVEGYYNPTTLISYDIGFGGQNKEITPQLIPNLGIQGDGSSYIHLPNNASKVKVLERE
CsNAC21	Tea_T1_Unigene_BMK.75742	ATGTGTCCTCCAGCACGCGTCACTCCTCCTGATAATATTGGTTTATATTGGACTGATAAGGAGGTCTTTACGTGTTTGGAGAGAATGATACAGGGAGAATCCTCTGTCCCTGCAAACGTGATTAAAAACATTAATCCTTATCAGCAGTTGCCGTCAAATTTAAATGATGAAAAATGGTACTTCATACACTCAGAGCAGAAAAAAGATTCGGAATATGGATTTTGGAAGGCCAAAGGGGATGCCAATGCAATATATACAGGCTCTTCCATCATTGGCTGGAGAACTACACTTGAATTTTACGAAGGCCAAGCCCTTCATGGACAAAGAACTGATTGGGTGATGCAAGAGTATAGAATTCCACAGAAGGGACTGCGCAGTAACAATCCCCCGAAGGAATCC…	MCPPARVTPPDNIGLYWTDKEVFTCLERMIQGESSVPANVIKNINPYQQLPSNLNDEKWYFIHSEQKKDSEYGFWKAKGDANAIYTGSSIIGWRTTLEFYEGQALHGQRTDWVMQEYRIPQKGLRSNNPPKESSLLCRIFLSSGTSPNHETQHKLGGAAIAGSTTGQGCMSESQARNKDDYTGPLAAAGELPHSFVENVVDDYLELDDLLGEPESRCSSLDNTSSLTLTSDEYFDSLALMQELEDEIDRNKQQQGKNANFKFCIAAASGKPNKVVMHPATLGSLISSNGSKLPAEAENKKLPDRRIPERVIKIEKTHDGKEGTSKSPTVATSSSGSHKAVIEGEKKAQAGVTKKLKKDYLRFMPF
CsNAC22	Tea_T1_Unigene_BMK.76422	ATGGCAGCCAAGATTGCAATAGGATACAAATTTATACCAACGGACAAGGAACTTGTTCTTCATTATCTGAGAGCAAAGGCCAAAGGACAGCCATTACCGGTAGAGGGTTTAGTGAATGAATACAATCTCTACGACGATCAAGAACTGTTGAAGATATTCAGCAAAATGAGAACCAAATCGAAGTTGTATTATTATTTTACGGAGTTGAAGAAGAAGAATGGGAAAGGAAAAAGGATTGATCGCATGGTGGGGAAGGGTACGTGGAAGGGACTCGACAAAGGCAAGCCTATTCATGACAATGAAGGAAGGCTTATTGGACGCAAGCGAAGTTTCGATTTTATCAACAGAGAATCGAGTGAACACAGTGTGTGGGACATGAAGGAGTACAGTCTTGAAGGT…	MAAKIAIGYKFIPTDKELVLHYLRAKAKGQPLPVEGLVNEYNLYDDQELLKIFSKMRTKSKLYYYFTELKKKNGKGKRIDRMVGKGTWKGLDKGKPIHDNEGRLIGRKRSFDFINRESSEHSVWDMKEYSLEGVSLEDDQLIKDKNYVLCAIKMKRRRAEIEQQEQPVDDSDIDHYSVEDDQPAPVIQQEEQPTAAVIQQELAPPDDDDHFDWDKFVWDSTLAA
CsNAC23	Tea_T1_Unigene_BMK.76967	ATGGAGGTTTTGCCCTTGGAAGCTCTGCCGATAGGGTACCGATTTAATCCGACCGACGAACAACTCATCGATCACTTCCTTCGCTCCAAGATCACTGGCAATGAGGACGCTGTTCGTTTCATTCGAGAGGTTGATCTATGCAAATGCGAACCCTGGGAATTGCCTGGTATGTCGCTGATACCGACGAATGATGATGAATGGATCTTTTTCTGTCCCAAAGATCCCAAGAATAGAAAAGGAAAGCGATCGAACAGATCGACTAAGAAAGGGTTCTGGAAGGCGACGGGTAATGATAGGCCGATCAAGAGTGGTAATGGAACGACTAAGATTGGCACGAAGAAGAGTTTGGTGTTCCACACTGGGCGTGCTCCTAAAGGGAAGAGGACTAACTGGGTAATT…	MEVLPLEALPIGYRFNPTDEQLIDHFLRSKITGNEDAVRFIREVDLCKCEPWELPGMSLIPTNDDEWIFFCPKDPKNRKGKRSNRSTKKGFWKATGNDRPIKSGNGTTKIGTKKSLVFHTGRAPKGKRTNWVIHEYCATSKELDGSNPGQGSFFLFKLIKKHDNKLERNQDESTEGLNCDEVEENVSSPATVVSFMPSEPVTPMVHAQVENLLSSSKSCLAQNYESFHDSYVADDLEYDPEVSRHLVDLEQPDSLAKIFSPLHSQMQPNLESMHNLHWPFSNDVGDHGPTEQGSTEYFASVPSEAPLYNYLLQLVSNSDSDAEAAQEQVDPEQFEPNNERTANVFMATSVEAYRTPDIYISNDEQQSPEGSSSNSDSIGHGDTFGTGINLRTRQPRDQS…
CsNAC24	Tea_T2_Unigene_BMK.16499	ATGAGCAATCTGAGCACAGTTGAGTCCAAGCTACCTCCAGGGTTCAGGTTTCATCCAAGGGATGAAGAACTCATATGTGATTACTTGATGAAGAAGGTGACTTGCTGTGAGTGCCCTCTTATGATTGAAGTCGACCTCAACAAGTGCGAACCGTGGGACATTCCTGAAACCGCATGTGTGGGAGGCAAGGAATGGTACTTTTACAGCCTGCGTGACCGAAAATATGCGACTGGCCTGCGAACAAACAGGGCCACGGTATCTGGGTACTGGAAGGCCACGGGGAAGGACCGGCCTATCATACGCCGGGGTACCCTTGTTGGGATGAGGAAAACCCTAGTGTTCTACCAAGGGAGAGCACCCAAGGGAAGAAAAACCGATTGGGTCATGCACGAATTCCGG…	MSNLSTVESKLPPGFRFHPRDEELICDYLMKKVTCCECPLMIEVDLNKCEPWDIPETACVGGKEWYFYSLRDRKYATGLRTNRATVSGYWKATGKDRPIIRRGTLVGMRKTLVFYQGRAPKGRKTDWVMHEFRLEGPLGPPKTSNSVKEDWVLCRMFFKNREVAAKQGTGSIYDDTRSSSLPPLMDSYITFDQTNTNEYHDYEQVPCFSIFTPNQTTPTFSHLTHMDPNMSTKSTPPTFGATMPDLGTCLSPFSCDKKVIKVVLDQLTKMDPNPIFKGSPSFGEGSSESFLSDVVLPSMWNHY
CsNAC25	Tea_T2_Unigene_BMK.36668	ATGCCAGAAAAAACCATGAGCATATCCGTAAATGGGCAATCTCAGGTCCCTCCTGGCTTTCGGTTTCATCCAACAGAAGAGGAACTCTTGCAATATTATCTGCGGAAGAAGGTTTCATTCGAGAAGATCGACTTGGACGTTATTCGCGATGTCGATCTCAACAAGCTTGAACCTTGGGATATTCAAGAGAAGTGTAGAATAGGCTCGACACCGCAAAATGATTGGTACTTTTTTAGCCACAAAGACAAAAAGTACCCGACTGGTACTCGAACAAATCGAGCCACTGCGGCTGGGTTTTGGAAGGCTACGGGCCGTGATAAGGTGATCTACAGCAACTCTAAGCGGATTGGGATGAGGAAGACCCTGGTTTTCTACAAAGGCCGTGCTCCTCACGGCCAA…	MPEKTMSISVNGQSQVPPGFRFHPTEEELLQYYLRKKVSFEKIDLDVIRDVDLNKLEPWDIQEKCRIGSTPQNDWYFFSHKDKKYPTGTRTNRATAAGFWKATGRDKVIYSNSKRIGMRKTLVFYKGRAPHGQKSDWIM
CsNAC26	Tea_T2_Unigene_BMK.36979	ATGGAGAGCACCGATTCGTCGACGGGGTTGCACCACCCGAACCTCCCACCGGGCTTTCGCTTCCACCCCACCGACGAAGAATTGGTGGTTCACTACCTCAAGAAGAAAGCAGCCTCCGCTCCTCTTCCCGTCTCAATCATCGCTGAAATCGATCTCTACAAGTTCGATCCATGGGAGCTCCCCGCTAAGGCCACGTTTGGGGAACAAGAGTGGTATTTTTTCAGTCCAAGGGACCGGAAGTACCCTAACGGGGCGAGGCCAAACCGGGCGGCGACATCCGGGTACTGGAAGGCAACTGGGACAGATAAGCCTGTATTGACCTCAGGGGGAACTCAGAAGGTTGGGGTGAAGAAAGCACTCGTTTTCTATGGAGGAAAGCCTCCAAAAGGGATCAAAACC…	MESTDSSTGLHHPNLPPGFRFHPTDEELVVHYLKKKAASAPLPVSIIAEIDLYKFDPWELPAKATFGEQEWYFFSPRDRKYPNGARPNRAATSGYWKATGTDKPVLTSGGTQKVGVKKALVFYGGKPPKGIKTNWIMHEYRLVDNKTSSRPPGCDPTHKKGSLRLDDWVLCRIYKKNNPPRPLDQEREDSITDILASSIPPSIPAAAQHHHQPKPPPMKPTNYATMLENDQSLFENIIVTDTINNNNNNIGSKPQLPLMVTTTTSNTLPHLKRTLPSLYWNDDDDESEAAKRFQEDVSVVVKNDDHNNSSIATLLSQLPQTQQTVMGSLGEGVFRQQYQFTGLNWYS
CsNAC27	Tea_T2_Unigene_BMK.39075	ATGAATAAGAATCAGTTGGGTGGTTCTATCAGTAGTTCTGATCTTATTGATGCAAAGCTTGAAGAGCATCAGTTGTGTGGATCCAAACAGTGCCCCGGTTGCGGACACAAGCTTGAAGGAAAGCCGGATTGGGTAGGTCTACCAGCGGGAGTGAAATTTGATCCAACAGACCAAGAATTGATAGAACATCTTGAAGCAAAGGTTGAAGCTAAAGACTCAAAATCTCACCCTTTGATAGATGAATTCATCCCTACCATTGAAGGAGAAGATGGGATTTGTTATACTCATCCTGAAAGACTTCCAGGAGTCACAAGAGATGGCTTGAGTAGGCATTTCTTTCACAGACCTTCAAAGGCCTACACAACTGGTACACGAAAGAGACGGAAAATCCAAACCGAA…	MNKNQLGGSISSSDLIDAKLEEHQLCGSKQCPGCGHKLEGKPDWVGLPAGVKFDPTDQELIEHLEAKVEAKDSKSHPLIDEFIPTIEGEDGICYTHPERLPGVTRDGLSRHFFHRPSKAYTTGTRKRRKIQTECDLQGGETRWHKTGKTRPVMVNGKQKGCKKILVLYTNFGKNRKPEKTNWVMHQYHLGQYEEEKEGELVVSKIFYQTQPRQCNWSERSTGTTATTTGEGNSEPISGRDSGGSGSCSSKEVINQRDELSAAAGVGAAMSSYSAMDIQQLKADQFSFAPFRKSFDEVGVSEASTVREAQASVTCEERDFHEHQRAHHVTHEQHQHQQQQHQMATTAFHISRPSHSISTIISPPPLHHTSIILDEVSRLMLQNENFQQQQQQQQ
CsNAC28	Tea_T2_Unigene_BMK.44159	ATGTCAATCGCGGATTCGTCCATGTTTCCAGGGTTTAGGTTCACCCCTACAGACGAAGAGTTGATATCTTATTACCTGAAAAAGAAGATCCAAGGCTCTGACAAGTGCGTTGATGTCATTCCTGAGGTTGAGATTTGCAAATTCGAGCCTTGGGACTTGCCAGCTAAATCAGTCATTCCTTCAGAGAATGAGTGGTTCTTCTTTTCTTCTCGTGGAAGGAAGTACCCAAATGGCTCACAAAGTAAGAGAGCAACTGAATCTGGCTATTGGAAAGCCACTGGGAAAGAACGAAATGTGAAGTCAGGATCTAATCTGATTGGCACAAAAAGGACACTGGTGTTCCACATAGGTCGTGCACCAAAAGGGGAGAGGACAGAATGGATAATGCATGAGTATTGT…	MSIADSSMFPGFRFTPTDEELISYYLKKKIQGSDKCVDVIPEVEICKFEPWDLPAKSVIPSENEWFFFSSRGRKYPNGSQSKRATESGYWKATGKERNVKSGSNLIGTKRTLVFHIGRAPKGERTEWIMHEYCMNGNPQDAMVVCRLRKNSEFRLNDNPR
CsNAC29	Tea_T2_Unigene_BMK.45105	ATGGGAGACCCAAGGAACCCGAGACCGATGTCTTTTTCTCTGCCTCCTGGTTCCCGATTCTACCCCTCCGAGGAGCAACTCCTCTGCTACTACCTCACTCACAAGAACAACGACGATCATCGCTTTGGGTTCGATGTAATTAACGAGATTGATTTGTACAATTTCGACCCATTCGATTTGCCCGACGCCGGTTGTTTCCGATTCGGCCGAGGAGGGAGGAGGAGGCACTGGTACTGCTATGTGGCTGCTAGGGTTTTGAAGGATTGTGGTGGGAGGAGGAGAGCCGGCGGCGGATACTGGAAGCGGACGGGGCGTGAGAGGGATGTTGTGGGCGGCGCCGCCGGGAAGGTTGTGGTTGGGAGGAGGAAGAGCTTCGTTTTTTGTTTGGGGGATTCTCCC…	MGDPRNPRPMSFSLPPGSRFYPSEEQLLCYYLTHKNNDDHRFGFDVINEIDLYNFDPFDLPDAGCFRFGRGGRRRHWYCYVAARVLKDCGGRRRAGGGYWKRTGRERDVVGGAAGKVVVGRRKSFVFCLGDSPKNAVRTDWVMYEYALIDHPKASFILCRVFVKSHSRNNVSENVLSSCGEESVATVRHVGIQHDGTFTSGIGETIVHDDNSVDRKNEVSRFPVGLVSEQDDRMTAGAVVLAGVQPPLSRQPSEPVTASGLTSGASMFINGLAAPHLMPILEEDFIELDDLACPLSGIDFT
CsNAC30	Tea_T2_Unigene_BMK.46757	ATGGGAGTTGCAGAAACCGACCTGCTTTCCCAGCTGAGCTTGCCCCCGGGTTTCCGGTTTTACCCGACTGATGAAGAGCTTCTGGTTCAGTATCTTTGCAGGAAAGTTGCAGGGTACCACTTCTCTCTCCAGATCATTGCAGAGATCGACTTGTACAAATTCGATCCATGGGTTTTACCCAGCAAAGCCATTTTCGGAGAGAAAGAATGGTATTTTTTTAGTCCACGAGATAGGAAGTACCCAAACGGGTCGAGACCGAATCGGGTTGCTGGATCAGGGTATTGGAAAGCCACTGGAACTGATAAGATTATAACTAACGAGGGACGAAGAGTTGGTATCAAGAAAGCTCTGGTTTTTTACGTAGGCAAAGCTCCGAAAGGAACAAAGACCAATTGGATC…	MGVAETDLLSQLSLPPGFRFYPTDEELLVQYLCRKVAGYHFSLQIIAEIDLYKFDPWVLPSKAIFGEKEWYFFSPRDRKYPNGSRPNRVAGSGYWKATGTDKIITNEGRRVGIKKALVFYVGKAPKGTKTNWIMHEYRLSEPPKKNGSAKLDDWVLCRIYKKNSSAQKPISGVSSKELSHGSSSSSSSQFDDMLESLPEINDRFFTLPRMNSLKTIQQDEKFNIQNLTSGNFDWASLAGAVTSLPELVPGGQSQAQTQAQGHLGNNNNMYNDMYVPSIPPLSRVDSPCERFGAPVEEEVQSGLRTQHRFENSGFFQQNSNGFAQSFSNSPDPFGIRYPTQQGGFRLRQ
CsNAC31	Tea_T2_Unigene_BMK.49294	ATGCTTCGGGGATTTAATTTTAAATACCATCCCCGTCCCCACGGGGGTATTTTTCGGGGAAAAACCATTTTAATCGGGGTCGGGGGGTCGGGTCCCCGTCGGGCCGGGGTGAAATTGCCATCCCTATCTCCCTTGCGTCTTAAGTTCCAATTTTCCCAGCCCGATCTTCCTCCTCATTTCAGAAACCCAGAGAGAGAAATTGTAGAGAGAGAGGGGGAGAAAAAAAAAATGTCATCAGACTTGCAATTGCCGGCTGGTTTCAGATTCCATCCAACGGACGAGGAGCTCGTGATGCACTACCTGTGCCGTAAATGTGCGTTACACCCGATCGCAGTCCCCATCATTGCCGAGATTGATCTCTACAAGTACGACCCATGGGAACTTCCCGGATTGGCCTTG…	MLRGFNFKYHPRPHGGIFRGKTILIGVGGSGPRRAGVKLPSLSPLRLKFQFSQPDLPPHFRNPEREIVEREGEKKKMSSDLQLPAGFRFHPTDEELVMHYLCRKCALHPIAVPIIAEIDLYKYDPWELPGLALYGEKEWYFFSPRDRKYPNGSRPNRSAGSGYWKATGADKPIGKPRAVGIKKAL
CsNAC32	Tea_T3_Unigene_BMK.28803	ATGGCATCAGAGTTGCAAATGCCCCCTGGTTTCAGATTTCATCCAACGGATGAGGAGCTCGTGATGCACTATCTATGTCGTAAATGTGCGTCGCAGTCGATTGCTGTTCCCATCATTGCTGAGATCGATCTCTACAAGTACGATCCATGGGAACTTCCGGGTTTGGCCTTGTATGGGGAGAAAGAATGGTACTTTTTTTCGCCAAGGGACCGGAAGTACCCGAACGGATCTAGGCCGAATCGGGCAGCGGGTAGTGGGTATTGGAAGGCGACCGGGGCGGATAAGCCAATCGGGCATCCAAAACCGGTCGGAATTAAGAAGGCTCTGGTGTTTTACGCCGGAAAAGCTCCGAGGGGAGAGAAAACCAACTGGATTATGCACGAGTACAGGCTAGCAGAT…	MASELQMPPGFRFHPTDEELVMHYLCRKCASQSIAVPIIAEIDLYKYDPWELPGLALYGEKEWYFFSPRDRKYPNGSRPNRAAGSGYWKATGADKPIGHPKPVGIKKALVFYAGKAPRGEKTNWIMHEYRLADVDRSARKKCNNSLRLDDWVLCRIYNKKGSIEKQNTVIDKKLSEIPEMFEQKPQILNHHGGGVMLSPPPESPPATRMFSELVYRDTSDSIPRLHTDSSCSEHVVSPEFTCEREVQSEPSKLTDWEKAALDFPFNYMDATMDNAFTSPLQDMFMYLQKPF
CsNAC33	Tea_T3_Unigene_BMK.29415	ATGGAAAAATTCAACTTTGGTAAGAATGGTGTGCTAAGATTGCCTCCTGGCTTCCGCTTCCATCCCACTGACGAAGAGCTCGTTCTTCAGTACTTGAAACGCAAAGTATTTTCATGCCCTTTGCCAGCTTCCATTATCCCAGAGTTCGATGTTTGCAAATCCGACCCTTGGGACTTGCCAGGTGAATTGGAGCAAGAAAAATACTTTTTTAGCACTAGGGAAGCCAAGTATCGAAATGGGAACCGGTCCAACAGAGCGACAGGTTCTGGGTATTGGAAAGCGACAGGAATAGATAAGCAAATTGTATCTTGCAGGAGCAACCAAGTTGTGGGGATGAAGAAAACTCTGGTTTTTTACAGAGGAAAGCCTCCACATGGTTCTAGGACTGATTGGATCATG…	MEKFNFGKNGVLRLPPGFRFHPTDEELVLQYLKRKVFSCPLPASIIPEFDVCKSDPWDLPGELEQEKYFFSTREAKYRNGNRSNRATGSGYWKATGIDKQIVSCRSNQVVGMKKTLVFYRGKPPHGSRTDWIMHEYRLIDAETTATTSPQKKKLTLSTMENWVLCRIFLKKRSAKNDNEIRESHNCNTVGPVFYDFLAKDKTDLNLAPALSCSCSSGITEVCCDDQSDDHEESSSCHSLSSFSRRKP
CsNAC34	Tea_T4_Unigene_BMK.1059	ATGAATACTTTTTCACGTGTTCCTCCAGGTTTTAGATTCCACCCCACAGATGAAGAACTTGTTGATTACTACCTTAGAAAAAAAATTGCTTCGACAAGAATTGATCTTGATGTCATTAAAGATGTTGATCTTTACAAAATTGAACCATGGGACCTACAAGAGCTGTGCAAGATTGGAACTGAAGAGCAGAATGAATGGTATTTCTTTAGCCATAAAGACAAGAAATATCCAACAGGAACTCGCACTAATAGAGCTACAAAAGCAGGATTTTGGAAGGCTACTGGTAGAGACAAGGCTATTTATGTGAAGCATAGTTTGATTGGCATGAGAAAGACCTTGGTGTTTTATAAAGGTCGAGCACCAAATGGACAAAAGTCAGATTGG	MNTFSRVPPGFRFHPTDEELVDYYLRKKIASTRIDLDVIKDVDLYKIEPWDLQELCKIGTEEQNEWYFFSHKDKKYPTGTRTNRATKAGFWKATGRDKAIYVKHSLIGMRKTLVFYKGRAPNGQKSDW
CsNAC35	Tea_T4_Unigene_BMK.13569	ATGATGGAAAACAGAGCTATAAAATTGCCACCGGGATTCAGATTCGAACCCACAGATGAAGAGATAGTGTTTCAGTACCTCACTAGTAAAATATTCTCCACCCCTTTGCCTACTTCAGTTGTCCCTGATATCCTCACTCTTTCCAATTATGATCCTTGGGATTTGCCTGCTGTTGATGGTAGGGAGGAGGATAGGTACTTGTTTACAAAGAAGGAAGGCAAGTACCAGAAGAATGGAAAAGGAAGTAACAACAGGACTACCAGCTCTGGTTATTGGAAAGCAACTGGCCCTGACAAAAAGATTACATCTCCAACAAGAAAAGATGATTTAATTGGGATGAGAAAGACACTGGTTTTCCATACAGGGAAGCCTCCAAATGGTTCAAGAACTCTTTGGATC…	MMENRAIKLPPGFRFEPTDEEIVFQYLTSKIFSTPLPTSVVPDILTLSNYDPWDLPAVDGREEDRYLFTKKEGKYQKNGKGSNNRTTSSGYWKATGPDKKITSPTRKDDLIGMRKTLVFHTGKPPNGSRTLWIMHEYRLVNVNSAAAATQHKDSTQKTLVQIGNWVLCRIFLKKRSSENDDDDNEISERQEAR
CsNAC36	Tea_T4_Unigene_BMK.14077	ATGACATGGTGCAATGACTCCCAAATAATTTCAACAACTTCTTCTAAAGAAAATCTTGCGATCGATGCGAAAACCGATGAAAATACTATCATAACATGCCCGTCATGTGGCCATAACATAGAATTACAAGATCAGGCGGGAATTCAAGATTTGCCGGGCTTACCTGCTGGAGTGAAGTTTGATCCATCAGATCAAGAAATTCTTGACCATTTAGAGGCCAAAGTGTTGTCTGATACACATAAGCTTCATCCTTTAATTGATGAATTTATTCCTACCCTTGAGGGTGAAAATGGAATTTGCTACACACACCCAGAGAAGCTACCAGGTGTAAGCAAAGACGGCCAAATCCGCCACTTCTTTCATCGTCCTTCAAAGGCATACACAACCGGGACTAGGAAG…	MTWCNDSQIISTTSSKENLAIDAKTDENTIITCPSCGHNIELQDQAGIQDLPGLPAGVKFDPSDQEILDHLEAKVLSDTHKLHPLIDEFIPTLEGENGICYTHPEKLPGVSKDGQIRHFFHRPSKAYTTGTRKRRKVHTDDDGGETRWHKTGKTRPVFLGGAVKGFKKILVLYTNYGRQRKPEKTNWVMHQYHLGN
CsNAC37	Tea_T4_Unigene_BMK.1546	ATGAACAAGCTTAACATTGTTGAAAATGGAGGAATAAAGTTGCCTCCAGGATTCAGATTCCAGCCAACAGATGAAGAGATTGTGTTTCATTACCTCACTAGTAAAAATCTTTCATGCCCTTTGCCTGCTTCACCTGTCTCTGAGATCACTGTTTGCAACTACGATCCTTGGGATTTGCCAGGTGAGGCAGAGCAAGAGAGGTATTTCTTCACCAAAAAGGAAGCCAAGTACCAGAATGGAAACAGAACTAACAGGTCAACCAGCTGTGGGTATTGGAAGGCAACTGGCTCAGACAAAAAGATTACTTGTTCTACAAGAAAACATGTAATGGGGATGAAGAAGACACTGGTTTTCTATACTGGAAAGTCTCCAAATGGATCTAGAACTGATTGGATCATG…	MNKLNIVENGGIKLPPGFRFQPTDEEIVFHYLTSKNLSCPLPASPVSEITVCNYDPWDLPGEAEQERYFFTKKEAKYQNGNRTNRSTSCGYWKATGSDKKITCSTRKHVMGMKKTLVFYTGKSPNGSRTDWIMHEYSLVNLGTTNCNDQQPKNSTQSTVVQRENWVLCRIFVKKRSTKGNDEIVVKAPTENRVENQEVVQPRLL
CsNAC38	Tea_T4_Unigene_BMK.22485	CTTATAACTTTCTATCTCGCTTCCAAAGTCTTTCATGGCACTTTCTATGCTGCTGTCCACATTGCCGAGGTCGACCTCAATCGATGTGAGCCTTGGGAGCTTCCAGATGGGGCAAAGATGGGGGAGACAGAGTGGTACTTCTTCAGCTTGAGAGACAGGAAGTACCCAACAGGGCTGAGAACAAACAGAGCAACAGGTGCAGGGTATTGGAAAGCAACTGGTAAAGACAGAGAAGTGTACAGTGCGTCCAGTGCACTGGTTGGGATGAAGAAAACCCTAGTTTTCTACAAGGGAAGAGCACCCCGT	LITFYLASKVFHGTFYAAVHIAEVDLNRCEPWELPDGAKMGETEWYFFSLRDRKYPTGLRTNRATGAGYWKATGKDREVYSASSALVGMKKTLVFYKGRAPR
CsNAC39	Tea_T4_Unigene_BMK.25584	ATGGAGATGGAGACGGAGAAGGCAAACATGGTTAGAAAAGGAGGAATGATGATGAAACTGCCAATCGGTTTTAGATTCCACCCAACTGATGAAGAGCTTGTGGTTCACTACCTCAACCGAAAGATCCACTCTTTTCCATTGCCTGCCTGTGTCATTCCTGATCTTGATGTTTTCCAGACCAACCCTTGGGACTTGCCTGGTGATTCGAAAGAGAAAAGGTTTTTCTTCTGCAAAAGATCAAAAAAGAATGTGAACAAATGTAAGGGAATCACGGGGTCTGGTTATTGGAAAGCCATGGGCAAAGACAAATATATTATATCTCCTGGAAGCAATCAAGCTGTTGGGGTTAAAAAATCACTAGTTTTCTGCCAAGGGAAGCGTCCCCGTGGGTTAAGAACT…	MEMETEKANMVRKGGMMMKLPIGFRFHPTDEELVVHYLNRKIHSFPLPACVIPDLDVFQTNPWDLPGDSKEKRFFFCKRSKKNVNKCKGITGSGYWKAMGKDKYIISPGSNQAVGVKKSLVFCQGKRPRGLRTHWVMHEYRLAGSQTIPNSTEKFMMEMEEEWVVCRIYQKMWKSKNKGVKSQVSKYGNVRKIRPSIIDTMKTEEGSDSGPPQPSSASSCSSGITEVSSKTSSDQEETSAYNFSFSSLLV
CsNAC40	Tea_T4_Unigene_BMK.32834	ATGGACACCATGGAATCATGCGTTCCACCTGGATTCCGGTTTCATCCCACAGATGAGGAGCTTGTAGGGTACTACCTAAAGAAGAAGATCGCGTCACAGAAGATTGATCTTGATGTTATACGAGACATTGATCTGTATAGGATTGAACCATGGGATCTACAAGAGAGGTGCAGAATTGGGTATGAAGAGCAAAACGAGTGGTATTTCTTCAGCCACAAGGATAAGAAGTATCCGACTGGGACGAGGACCAACAGAGCCACCATGGCCGGCTTTTGGAAGGCGACAGGAAGAGACAAGGCGGTATACGATAAGTCAAAGCTCATCGGCATGCGAAAAACCCTCGTCTTTTACAAAGGCCGGGCACCGAATGGACAAAAGACTGACTGGATCATGCATGAG…	MDTMESCVPPGFRFHPTDEELVGYYLKKKIASQKIDLDVIRDIDLYRIEPWDLQERCRIGYEEQNEWYFFSHKDKKYPTGTRTNRATMAGFWKATGRDKAVYDKSKLIGMRKTLVFYKGRAPNGQKTDWIMHEYRLESEENGPPQEEGWVVCRAFKKRATAQTKNMEAWDSTYFYDEPSVVSSVVDPIDYVARQPQNHNQNFFAQSFLCKQELEAENNLNFMQSDQFIQLPQLESPSMPLIKRPSSSISLISENNDEDDQTRVYDDDNNNNNKNKKVTDWRALDKFVASQLSQEDRYENDHRHRHGVLSFGGHGDDSDMALMLLQSGRDEEDGNNKLNGFLSSSSDCDIGICIFDK
CsNAC41	Tea_T4_Unigene_BMK.52539	ATGGCAAGGAGTTGGCTTATTGACTGCAAAGGAATTGCGACAAAAGTGAAAAGTGCCAGTCTATCTCCTGCATATCAACTCAAAGACTGTGGAGCAAATCGTGAATGCCCAAAATGCCATTATCGCATTGATAATAGTGATGTGTCTCATGAATGGCCTGGATTGCCTGCTGGTGTAAAGTTTGATCCATCCGATATAGAGCTTTTGGAACATTTAGCTGCAAAATGCGGGGTAGGAAATTCAAAGCCACATATGTTTATTGATGATTTCATCCTAACAGTTGACAAAGAAGAAGGAATATGCTATACACATCCAGAAAATCTTCCTGGTGCAAAAAAAGATGGAAGCAGTGTCCACTTCTTTCATAGAACCACTAATGCATATGCTACTGGTCAACGT…	MARSWLIDCKGIATKVKSASLSPAYQLKDCGANRECPKCHYRIDNSDVSHEWPGLPAGVKFDPSDIELLEHLAAKCGVGNSKPHMFIDDFILTVDKEEGICYTHPENLPGAKKDGSSVHFFHRTTNAYATGQRKRRKIHNQDSLTKEDVRWHKTGKTKLVMENGVQKGFKKIMVLYRISKKGSKPDKSNWVMHQYHLGTDEDELEGQYVVSKISYQQQKQSDNNDSSQVIEDSDMGMIRTSPRTPKTNTPNPPRPGKYVLCDDVTDDYVLPPQSLAQEAEFARETFHPSFSTQFKNDMETHTCLAGESQAIDGNGLDDLLLCNEIFDSYAALADSGLNDSPFSTSSRPTNDNNSGVDRNVTCGIADLENLELDTPPDFQLADLQFGSQESILGWLDRL
CsNAC42	Tea_T4_Unigene_BMK.53918	ATGGCACCTGTTTCGTTGCCACCTGGTTTCCGGTTCCATCCTACTGATGAAGAACTTGTGGCTTACTATCTCAAGAGAAAGATTAATGGGCGAAAGATCGAACTCGAGATCATCCCTGAAGTTGATCTCTACAAGTGCGAGCCTTGGGACTTACCAGGAAAATCATTATTGCCAAGCAAGGATCTAGAGTGGTACTTCTTTAGTCCACGAGACCGCAAATACCCAAATGGATCAAGGACAAATCGCGCAACTAAAGCTGGGTACTGGAAGGCGACAGGGAAGGATCGAAAAGTGAACTCACAGATGAGGGCTGTGGGGATGAAGAAAACCTTAGTTTACTACAGAGGGAGGGCACCGCATGGCGCTCGTACTGATTGGGTCATGCATGAGTACAGG	MAPVSLPPGFRFHPTDEELVAYYLKRKINGRKIELEIIPEVDLYKCEPWDLPGKSLLPSKDLEWYFFSPRDRKYPNGSRTNRATKAGYWKATGKDRKVNSQMRAVGMKKTLVYYRGRAPHGARTDWVMHEYR
CsNAC43	Tea_T4_Unigene_BMK.55360	ATGAATGAATTTTCGCGTGTTCCTCCCGGTTTTCGTTTCCATCCGAGTGATGAAGAACTTGTTGACTACTACCTTAGAAAAAAGATTACTTACAGAAGGATTGACCTAGATATCATTAAGGAGGTTGATCTTTATAAAATTGAGCCATGGGATCTCCAAGAATTATGCAGAATAGGAACAGAAGAGCAAGATGAATGGTACTTTTTTAGCCACAAAGACAAGAAATACCCAACTGGAACTCGCACAAATAGAGCAACAGCAGCAGGATTTTGGAAAGCAACAGGAAGAGACAAAGCTATTTACTCTAAGCACGACTTGATTGGCATGAGAAAGACCTTAGTCTTTTACAAAGGTCGAGCCCCGAATGGACAAAAATCAGATTGGATTATGCATGAGTAT…	MNEFSRVPPGFRFHPSDEELVDYYLRKKITYRRIDLDIIKEVDLYKIEPWDLQELCRIGTEEQDEWYFFSHKDKKYPTGTRTNRATAAGFWKATGRDKAIYSKHDLIGMRKTLVFYKGRAPNGQKSDWIMHEYRLETDENGTPQEEGWVVCRVFKKRLTTTRKLSEHDSPIWYDDQVSFMPDLDSPKHNSQPNLTYHHHHPYPCKKELDHLQYQIPHGNFLHLPLLDSPKLLQPTPTMATYGLDMNHGNTLQSSSLTQEEHNFNSVYGGNSNNEQAVDQVTDWRVLDKFVASQLSHEDLPKEKDYPNAANMFHPSEQSNLLIQQLNKQEIGPENASTSTSSCQMDLKCFWVPTRTWRLPNSQHWRH
CsNAC44	Tea_T4_Unigene_BMK.61080	ATGGCTGGGCAATCATGGTTAGTTGACAGTAACAGAATTGCAACAAAAATCAGGAGTGCATCTGGCCTCGGTGATCCTGCAAGAGTCAACTGGAAGAGCAACCCATCCAGACCTTGCCCAAATTGCCAACACATTATTGACAATAGTGATGTGACTCAAGAGTGGCCAGGATTACCCAAAGGTGTGAAATTCGATCCATCTGATCAAGAGATCATATGGCATTTACTTGCAAAAGCTGGTGTTGATAATATGAAACCCCATCCTTTTATTGATGAGTTCATTTTGACCGTGGATGAAGATGATGGAATTTGCTACACCCATCCTCAAAATTTGCCAGGTGTTAAGCAAGATGGAAGTGTTTCTCACTTCTTTCATAGAGCAATCAAGGCTTATAATACA…	MAGQSWLVDSNRIATKIRSASGLGDPARVNWKSNPSRPCPNCQHIIDNSDVTQEWPGLPKGVKFDPSDQEIIWHLLAKAGVDNMKPHPFIDEFILTVDEDDGICYTHPQNLPGVKQDGSVSHFFHRAIKAYNTGTRKRRKIHGDDFGDVRWHKTGRTKPVILDGVQTGCKKIMVLYVSPVRGGKAEKTNWVMHQYHFGTGEDEKEGEYVISKVFYQQQQVVKLNEIFEQDFPEGTDSMIAKVDPVTPQSATPEPPRIDRRFSDVDPIQQPTVTCIEPNAQLQHHEMWHVEDEVQAANEKSECQDSLMVENNDNQNGHDPKWWDSESQNLLDSQQLVEALSLCDELLQSQSPYRDGNENEELKGKPCLSDYAHLGPEFLKKDLEACQDLVLDPANIELDT…
CsNAC45	Tea_T4_Unigene_BMK.69123	ATGGGTCATGATTTGTTAGCAATCACCCCTGCGCCGCCGCCGCCTCCGCCTCCGCCTCCGACGTCTCTGGCTCCTGGGTTTCGGTTCCATCCGACGGACGAGGAGCTTGTGCAGTACTACCTCAAGCGTAAGGCCTCTGGGAAGCCCTTCCGCTTCGATGCCGTCTCAGAAATCGATGTCTACAAATCTGAGCCCTGGGAGCTCTCCGGTCATTCAAGGCTGAAGAGTCGAGACCTAGAGTGGTACTTCTTTAGCCCCGTAGACAGAAAGTATGGGAATGGATCTCGGTTGAATCGTGCCACTGGCAAAGGGTATTGGAAGGCAACTGGAAAGGATCGACCGGTACGTCATAAGGGCCAGACAATTGGGATGAAAAAAACGCTTGTGTTTCATAGTGGA…	MGHDLLAITPAPPPPPPPPPTSLAPGFRFHPTDEELVQYYLKRKASGKPFRFDAVSEIDVYKSEPWELSGHSRLKSRDLEWYFFSPVDRKYGNGSRLNRATGKGYWKATGKDRPVRHKGQTIGMKKTLVFHSGRAPDGKRTNWVMHEYRLAEEDLERARVAQDAFVLCRIFQKSGLGPPNGDRYAPFIEEEWNDDALLVIPGEEAGDEMVNGDDAQMEGSELEQDAHTHSIKAPLCRTELPNGSQNVSFVCKRERSDDCPLPCTADAEPLSLVQNKRSKPDDPNSTCANGSEDSITTTHDLCISTTVATTTKFPSALLEFPLLESLEPKQNHPNNPPTFDAANLEKSVPPGYLKFISNLENEILNVSMERETMKLEVMRAQAMINILQSRIDLLNKENE…
