# Supplementary material for: Transcriptome-Wide Identification and Expression Analysis of the NAC Gene Family in Tea Plant [Camellia sinensis (L.) O. Kuntze]
Source: PLoS One. 2016 Nov 17;11(11):e0166727. doi: 10.1371/journal.pone.0166727 (PMC5113971; doi:10.1371/journal.pone.0166727)
Supplement: S2 Table — (XLS) [file pone.0166727.s012.xls]

## Sheet: Sheet2
S2 Table. A catalog of NAC proteins in tea plant with their HMM profiles.
CsNAC name	Envelope		Alignment		HMM Accession	HMM name	type	HMM		HMM length	Bit score	E-value
	Start	End	Start	End				Start	End
CsNAC1	3	100	1	101	PF02365.11	NAM	Family	23	90	91	58.3	9.8e-16
CsNAC2	14	139	13	139	PF02365.11	NAM	Family	2	91	91	111.9	1.8e-32
CsNAC3	7	119	7	125	PF02365.11	NAM	Family	1	81	91	101.7	3e-29
CsNAC4	17	138	17	138	PF02365.11	NAM	Family	1	88	91	111.2	3e-32
CsNAC5	11	137	11	137	PF02365.11	NAM	Family	1	91	91	100.5	6.9e-29
CsNAC6	5	135	5	136	PF02365.11	NAM	Family	1	90	91	88.3	4.2e-25
CsNAC7	11	102	2	102	PF02365.11	NAM	Family	22	91	91	62.3	5.5e-17
CsNAC8	1	132	1	132	PF02365.11	NAM	Family	5	91	91	51.8	1e-13
CsNAC9	13	140	13	141	PF02365.11	NAM	Family	1	90	91	106.1	1.2e-30
CsNAC10	26	153	26	153	PF02365.11	NAM	Family	1	91	91	116	1e-33
CsNAC11	13	139	12	139	PF02365.11	NAM	Family	2	91	91	102.1	2.2e-29
CsNAC12	17	143	17	143	PF02365.11	NAM	Family	1	91	91	108.6	2.1e-31
CsNAC13	63	204	63	204	PF02365.11	NAM	Family	1	91	91	64.9	8.8e-18
CsNAC14	4	132	3	133	PF02365.11	NAM	Family	2	90	91	95.7	2.1e-27
CsNAC15	1	105	1	106	PF02365.11	NAM	Family	8	78	91	63.1	3.1e-17
CsNAC16	17	141	17	141	PF02365.11	NAM	Family	1	91	91	116.3	8.1e-34
CsNAC17	15	139	15	139	PF02365.11	NAM	Family	1	91	91	101.2	4.1e-29
CsNAC18	11	134	11	134	PF02365.11	NAM	Family	1	91	91	113.4	6.6e-33
CsNAC19	7	133	7	133	PF02365.11	NAM	Family	1	91	91	118.2	2.1e-34
CsNAC20	61	200	61	200	PF02365.11	NAM	Family	1	91	91	66	4.1e-18
CsNAC21	18	119	13	119	PF02365.11	NAM	Family	9	91	91	47.4	2.6e-12
CsNAC22	7	131	6	131	PF02365.11	NAM	Family	2	91	91	56.5	3.6e-15
CsNAC23	10	136	10	138	PF02365.11	NAM	Family	1	89	91	94.3	5.8e-27
CsNAC24	12	134	12	134	PF02365.11	NAM	Family	1	91	91	105.2	2.4e-30
CsNAC25	17	139	17	139	PF02365.11	NAM	Family	1	86	91	97.7	5e-28
CsNAC26	16	142	16	142	PF02365.11	NAM	Family	1	91	91	113.8	4.9e-33
CsNAC27	48	189	48	189	PF02365.11	NAM	Family	1	91	91	68	9.3e-19
CsNAC28	10	133	9	134	PF02365.11	NAM	Family	2	90	91	104.1	5.3e-30
CsNAC29	15	148	15	148	PF02365.11	NAM	Family	1	91	91	71.1	1e-19
CsNAC30	15	139	15	139	PF02365.11	NAM	Family	1	91	91	101.9	2.5e-29
CsNAC31	84	184	84	185	PF02365.11	NAM	Family	1	72	91	80.4	1.2e-22
CsNAC32	8	131	8	131	PF02365.11	NAM	Family	1	91	91	113.1	7.8e-33
CsNAC33	15	138	15	138	PF02365.11	NAM	Family	1	91	91	112	1.7e-32
CsNAC34	8	128	8	128	PF02365.11	NAM	Family	1	84	91	99.8	1.1e-28
CsNAC35	10	139	10	139	PF02365.11	NAM	Family	1	91	91	89.6	1.7e-25
CsNAC36	55	194	55	194	PF02365.11	NAM	Family	1	91	91	66.5	2.8e-18
CsNAC37	15	138	15	138	PF02365.11	NAM	Family	1	91	91	104.4	4e-30
CsNAC38	1	100	1	102	PF02365.11	NAM	Family	13	80	91	64.7	1e-17
CsNAC39	21	142	21	142	PF02365.11	NAM	Family	1	91	91	101.3	4e-29
CsNAC40	9	136	9	136	PF02365.11	NAM	Family	1	91	91	112.2	1.5e-32
CsNAC41	56	197	56	197	PF02365.11	NAM	Family	1	91	91	57.3	2.1e-15
CsNAC42	7	132	7	132	PF02365.11	NAM	Family	1	90	91	124.9	1.7e-36
CsNAC43	8	135	8	135	PF02365.11	NAM	Family	1	91	91	112	1.8e-32
CsNAC44	59	196	59	197	PF02365.11	NAM	Family	1	90	91	61.1	1.3e-16
CsNAC45	25	150	24	150	PF02365.11	NAM	Family	2	91	91	114.9	2.1e-33
