# Supplementary material for: Transcriptome-Wide Identification and Expression Analysis of the NAC Gene Family in Tea Plant [Camellia sinensis (L.) O. Kuntze]
Source: PLoS One. 2016 Nov 17;11(11):e0166727. doi: 10.1371/journal.pone.0166727 (PMC5113971; doi:10.1371/journal.pone.0166727)
Supplement: S3 Table — (XLS) [file pone.0166727.s013.xls]

## Sheet: Sheet3
S3 Table. Functional annotations of NAC transcription factors in tea plant.
NAC name (C. sinensis)	COG class	COG class annotation	GO annotation	Swissprot annotation	TrEMBL annotation	Nr annotation	Nt annotation
CsNAC1	--	--	Biological Process: MAPK cascade (GO:0000165);; Molecular Function: DNA binding (GO:0003677);; Molecular Function: sequence-specific DNA binding transcription factor activity (GO:0003700);; Cellular Component: nucleus (GO:0005634);; Biological Process: regulation of transcription, DNA-dependent (GO:0006355);; Biological Process: protein targeting to membrane (GO:0006612);; Biological Process: reg…	Putative NAC domain-containing protein 61 OS=Arabidopsis thaliana GN=NAC061 PE=2 SV=1	NAC domain protein, IPR003441 OS=Populus trichocarpa (Western balsam poplar) PE=4 SV=1	NAC domain protein, IPR003441 [Populus trichocarpa]	Populus trichocarpa NAC domain protein, IPR003441 (NAC113), mRNA
CsNAC2	--	--	Biological Process: MAPK cascade (GO:0000165);; Biological Process: response to superoxide (GO:0000303);; Biological Process: mRNA splicing, via spliceosome (GO:0000398);; Biological Process: RNA methylation (GO:0001510);; Biological Process: response to hypoxia (GO:0001666);; Molecular Function: DNA binding (GO:0003677);; Molecular Function: sequence-specific DNA binding transcription factor act…	NAC domain-containing protein 78 OS=Arabidopsis thaliana GN=NAC078 PE=2 SV=2	Putative uncharacterized protein GN=VIT_13s0019g05240 OS=Vitis vinifera (Grape) PE=4 SV=1	PREDICTED: NAC domain-containing protein 78-like [Vitis vinifera]	PREDICTED: Vitis vinifera NAC domain-containing protein 78-like (LOC100242836), mRNA
CsNAC3	--	--	Biological Process: MAPK cascade (GO:0000165);; Biological Process: mRNA splicing, via spliceosome (GO:0000398);; Biological Process: RNA methylation (GO:0001510);; Molecular Function: DNA binding (GO:0003677);; Molecular Function: sequence-specific DNA binding transcription factor activity (GO:0003700);; Cellular Component: nucleus (GO:0005634);; Cellular Component: small nucleolar ribonucleopro…	NAC domain-containing protein 74 OS=Oryza sativa subsp. japonica GN=NAC74 PE=2 SV=1	Uncharacterized protein GN=Solyc03g098190.2 OS=Solanum lycopersicum (Tomato) PE=4 SV=1	PREDICTED: NAC domain-containing protein 74 [Vitis vinifera]	Ricinus communis transcription factor, putative, mRNA
CsNAC4	--	--	Molecular Function: DNA binding (GO:0003677);; Molecular Function: sequence-specific DNA binding transcription factor activity (GO:0003700);; Cellular Component: nucleus (GO:0005634);; Biological Process: regulation of transcription, DNA-dependent (GO:0006355);; Biological Process: multicellular organismal development (GO:0007275);; Biological Process: response to cold (GO:0009409);; Biological P…	NAC domain-containing protein 100 OS=Arabidopsis thaliana GN=NAC100 PE=2 SV=1	Uncharacterized protein GN=Solyc06g069710.2 OS=Solanum lycopersicum (Tomato) PE=4 SV=1	NAC domain protein, IPR003441 [Populus trichocarpa]	Ricinus communis NAC domain-containing protein 21/22, putative, mRNA
CsNAC5	--	--	Biological Process: response to hypoxia (GO:0001666);; Molecular Function: DNA binding (GO:0003677);; Molecular Function: sequence-specific DNA binding transcription factor activity (GO:0003700);; Cellular Component: cytosol (GO:0005829);; Biological Process: regulation of transcription, DNA-dependent (GO:0006355);; Biological Process: regulation of cell size (GO:0008361);; Biological Process: re…	NAC domain-containing protein 21/22 OS=Arabidopsis thaliana GN=NAC021 PE=1 SV=2	NAC domain protein, IPR003441 GN=NAC111 OS=Populus trichocarpa (Western balsam poplar) PE=4 SV=1	unnamed protein product [Vitis vinifera]	PREDICTED: Vitis vinifera NAC domain-containing protein 21/22-like (LOC100254997), mRNA
CsNAC6	--	--	Molecular Function: DNA binding (GO:0003677);; Molecular Function: sequence-specific DNA binding transcription factor activity (GO:0003700);; Cellular Component: nucleus (GO:0005634);; Biological Process: regulation of transcription, DNA-dependent (GO:0006355);; Biological Process: multicellular organismal development (GO:0007275);; Biological Process: response to temperature stimulus (GO:0009266…	NAC domain-containing protein 90 OS=Arabidopsis thaliana GN=NAC090 PE=2 SV=1	Putative uncharacterized protein GN=VITISV_027899 OS=Vitis vinifera (Grape) PE=4 SV=1	hypothetical protein VITISV_027899 [Vitis vinifera]	Ricinus communis conserved hypothetical protein, mRNA
CsNAC7	--	--	Biological Process: response to hypoxia (GO:0001666);; Molecular Function: DNA binding (GO:0003677);; Molecular Function: sequence-specific DNA binding transcription factor activity (GO:0003700);; Cellular Component: nucleus (GO:0005634);; Biological Process: regulation of transcription, DNA-dependent (GO:0006355);; Biological Process: regulation of cell size (GO:0008361);; Biological Process: re…	NAC transcription factor ONAC010 OS=Oryza sativa subsp. japonica GN=ONAC010 PE=2 SV=1	Putative uncharacterized protein GN=VIT_12s0055g00510 OS=Vitis vinifera (Grape) PE=4 SV=1	PREDICTED: NAC domain-containing protein 68 [Vitis vinifera]	PREDICTED: Vitis vinifera NAC domain-containing protein 68-like (LOC100243491), mRNA
CsNAC8	--	--	Cellular Component: mitochondrion (GO:0005739);; Biological Process: regulation of cell cycle process (GO:0010564);; Biological Process: reproductive process (GO:0022414);; Biological Process: primary metabolic process (GO:0044238);; Biological Process: cellular biosynthetic process (GO:0044249);; Biological Process: cellular macromolecule metabolic process (GO:0044260);; Biological Process: resp…	NAC domain-containing protein 8 OS=Arabidopsis thaliana GN=NAC008 PE=2 SV=1	Putative uncharacterized protein GN=RCOM_1064740 OS=Ricinus communis (Castor bean) PE=4 SV=1	PREDICTED: NAC domain-containing protein 8 [Vitis vinifera]	PREDICTED: Vitis vinifera NAC domain-containing protein 8-like (LOC100249251), mRNA
CsNAC9	--	--	Biological Process: mRNA splicing, via spliceosome (GO:0000398);; Biological Process: RNA methylation (GO:0001510);; Biological Process: response to hypoxia (GO:0001666);; Molecular Function: DNA binding (GO:0003677);; Molecular Function: sequence-specific DNA binding transcription factor activity (GO:0003700);; Molecular Function: transcription coactivator activity (GO:0003713);; Molecular Funct…	NAC domain-containing protein 74 OS=Oryza sativa subsp. japonica GN=NAC74 PE=2 SV=1	Nam-like protein 1 GN=Nh1 OS=Petunia hybrida (Petunia) PE=2 SV=1	nam-like protein 1 [Petunia x hybrida]	PREDICTED: Vitis vinifera uncharacterized LOC100255616 (LOC100255616), mRNA
CsNAC10	--	--	Molecular Function: DNA binding (GO:0003677);; Molecular Function: sequence-specific DNA binding transcription factor activity (GO:0003700);; Cellular Component: nucleus (GO:0005634);; Cellular Component: cytoplasm (GO:0005737);; Biological Process: regulation of transcription, DNA-dependent (GO:0006355);; Biological Process: multicellular organismal development (GO:0007275);; Biological Process:…	NAC domain-containing protein 100 OS=Arabidopsis thaliana GN=NAC100 PE=2 SV=1	Putative uncharacterized protein GN=VIT_08s0007g07640 OS=Vitis vinifera (Grape) PE=4 SV=1	PREDICTED: NAC domain-containing protein 100-like [Vitis vinifera]	PREDICTED: Vitis vinifera NAC domain-containing protein 100-like (LOC100263995), mRNA
CsNAC11	--	--	Biological Process: MAPK cascade (GO:0000165);; Molecular Function: DNA binding (GO:0003677);; Molecular Function: sequence-specific DNA binding transcription factor activity (GO:0003700);; Cellular Component: nucleus (GO:0005634);; Biological Process: trehalose biosynthetic process (GO:0005992);; Biological Process: regulation of transcription, DNA-dependent (GO:0006355);; Biological Process: pr…	Putative NAC domain-containing protein 94 OS=Arabidopsis thaliana GN=ANAC094 PE=2 SV=1	Putative uncharacterized protein (Fragment) OS=Glycine max (Soybean) PE=2 SV=1	unknown [Glycine max]	Rheum australe NAC protein mRNA, complete cds
CsNAC12	--	--	Biological Process: MAPK cascade (GO:0000165);; Biological Process: mRNA splicing, via spliceosome (GO:0000398);; Biological Process: RNA methylation (GO:0001510);; Molecular Function: sequence-specific DNA binding transcription factor activity (GO:0003700);; Cellular Component: nucleus (GO:0005634);; Cellular Component: small nucleolar ribonucleoprotein complex (GO:0005732);; Cellular Component:…	NAC domain-containing protein 78 OS=Arabidopsis thaliana GN=NAC078 PE=2 SV=2	Nam-like protein 7 GN=NH7 OS=Petunia hybrida (Petunia) PE=2 SV=1	nam-like protein 7 [Petunia x hybrida]	PREDICTED: Vitis vinifera uncharacterized LOC100249427 (LOC100249427), mRNA
CsNAC13	--	--	Biological Process: DNA damage checkpoint (GO:0000077);; Biological Process: regionalization (GO:0003002);; Molecular Function: DNA binding (GO:0003677);; Molecular Function: binding (GO:0005488);; Cellular Component: nucleus (GO:0005634);; Biological Process: transcription, DNA-dependent (GO:0006351);; Biological Process: regulation of transcription, DNA-dependent (GO:0006355);; Biological Proce…	NAC domain-containing protein 8 OS=Arabidopsis thaliana GN=NAC008 PE=2 SV=1	Transcription factor, putative GN=RCOM_1172140 OS=Ricinus communis (Castor bean) PE=4 SV=1	transcription factor, putative [Ricinus communis]	PREDICTED: Glycine max NAC domain-containing protein 8-like (LOC100791648), mRNA
CsNAC14	--	--	Biological Process: MAPK cascade (GO:0000165);; Biological Process: regionalization (GO:0003002);; Molecular Function: DNA binding (GO:0003677);; Molecular Function: sequence-specific DNA binding transcription factor activity (GO:0003700);; Cellular Component: nucleus (GO:0005634);; Cellular Component: cytosol (GO:0005829);; Biological Process: trehalose biosynthetic process (GO:0005992);; Biolog…	NAC domain-containing protein 90 OS=Arabidopsis thaliana GN=NAC090 PE=2 SV=1	NAC domain protein, IPR003441 OS=Populus trichocarpa (Western balsam poplar) PE=4 SV=1	NAC domain protein, IPR003441 [Populus trichocarpa]	Ricinus communis conserved hypothetical protein, mRNA
CsNAC15	--	--	Biological Process: mRNA splicing, via spliceosome (GO:0000398);; Biological Process: RNA methylation (GO:0001510);; Molecular Function: sequence-specific DNA binding transcription factor activity (GO:0003700);; Molecular Function: transcription coactivator activity (GO:0003713);; Molecular Function: protein binding (GO:0005515);; Cellular Component: nucleus (GO:0005634);; Cellular Component: cyt…	NAC domain-containing protein 74 OS=Oryza sativa subsp. japonica GN=NAC74 PE=2 SV=1	Putative uncharacterized protein GN=VITISV_037597 OS=Vitis vinifera (Grape) PE=4 SV=1	hypothetical protein VITISV_037597 [Vitis vinifera]	--
CsNAC16	--	--	Molecular Function: DNA binding (GO:0003677);; Molecular Function: sequence-specific DNA binding transcription factor activity (GO:0003700);; Cellular Component: nucleus (GO:0005634);; Biological Process: multicellular organismal development (GO:0007275);; Biological Process: response to temperature stimulus (GO:0009266);; Biological Process: response to water deprivation (GO:0009414);; Biologica…	NAC domain-containing protein 100 OS=Arabidopsis thaliana GN=NAC100 PE=2 SV=1	Putative uncharacterized protein GN=VIT_14s0108g01070 OS=Vitis vinifera (Grape) PE=4 SV=1	PREDICTED: NAC domain-containing protein 100-like [Vitis vinifera]	PREDICTED: Vitis vinifera NAC domain-containing protein 100-like (LOC100250998), mRNA
CsNAC17	--	--	Biological Process: MAPK cascade (GO:0000165);; Biological Process: response to hypoxia (GO:0001666);; Molecular Function: DNA binding (GO:0003677);; Molecular Function: sequence-specific DNA binding transcription factor activity (GO:0003700);; Cellular Component: nucleus (GO:0005634);; Biological Process: protein targeting to membrane (GO:0006612);; Biological Process: multicellular organismal d…	NAC domain-containing protein 72 OS=Arabidopsis thaliana GN=NAC072 PE=2 SV=1	Putative uncharacterized protein GN=VIT_19s0014g03290 OS=Vitis vinifera (Grape) PE=4 SV=1	PREDICTED: NAC domain-containing protein 72 [Vitis vinifera]	PREDICTED: Vitis vinifera NAC domain-containing protein 72-like (LOC100243607), mRNA
CsNAC18	--	--	Biological Process: MAPK cascade (GO:0000165);; Biological Process: response to hypoxia (GO:0001666);; Molecular Function: DNA binding (GO:0003677);; Molecular Function: sequence-specific DNA binding transcription factor activity (GO:0003700);; Cellular Component: nucleus (GO:0005634);; Biological Process: regulation of transcription, DNA-dependent (GO:0006355);; Biological Process: protein targe…	NAC domain-containing protein 48 OS=Oryza sativa subsp. japonica GN=NAC48 PE=2 SV=1	NAC1 OS=Ipomoea batatas (Sweet potato) PE=2 SV=1	NAC1 [Ipomoea batatas]	PREDICTED: Vitis vinifera NAC domain-containing protein 2-like (LOC100255807), mRNA
CsNAC19	--	--	Molecular Function: sequence-specific DNA binding transcription factor activity (GO:0003700);; Molecular Function: protein binding (GO:0005515);; Cellular Component: nucleus (GO:0005634);; Biological Process: response to cold (GO:0009409);; Biological Process: response to water deprivation (GO:0009414);; Biological Process: response to wounding (GO:0009611);; Biological Process: response to ethyl…	NAC domain-containing protein 18 OS=Arabidopsis thaliana GN=NAC018 PE=2 SV=1	Transcription factor, putative GN=RCOM_0865060 OS=Ricinus communis (Castor bean) PE=4 SV=1	transcription factor, putative [Ricinus communis]	Populus trichocarpa NAC domain protein, IPR003441 (NAC010), mRNA
CsNAC20	--	--	Biological Process: DNA damage checkpoint (GO:0000077);; Biological Process: regionalization (GO:0003002);; Molecular Function: DNA binding (GO:0003677);; Molecular Function: sequence-specific DNA binding transcription factor activity (GO:0003700);; Molecular Function: protein kinase activity (GO:0004672);; Molecular Function: binding (GO:0005488);; Molecular Function: ATP binding (GO:0005524);; …	NAC domain-containing protein 8 OS=Arabidopsis thaliana GN=NAC008 PE=2 SV=1	Putative uncharacterized protein GN=VITISV_029763 OS=Vitis vinifera (Grape) PE=4 SV=1	hypothetical protein VITISV_029763 [Vitis vinifera]	Populus trichocarpa NAC domain protein, IPR003441 (NAC157), mRNA
CsNAC21	--	--	Biological Process: regionalization (GO:0003002);; Molecular Function: sequence-specific DNA binding transcription factor activity (GO:0003700);; Molecular Function: binding (GO:0005488);; Cellular Component: nucleus (GO:0005634);; Cellular Component: nucleoplasm (GO:0005654);; Cellular Component: cytoplasm (GO:0005737);; Biological Process: response to oxidative stress (GO:0006979);; Biological …	NAC domain-containing protein 78 OS=Arabidopsis thaliana GN=NAC078 PE=2 SV=2	Putative uncharacterized protein GN=VIT_18s0001g11980 OS=Vitis vinifera (Grape) PE=4 SV=1	PREDICTED: uncharacterized protein LOC100252228 [Vitis vinifera]	--
CsNAC22	--	--	Molecular Function: binding (GO:0005488);; Cellular Component: nucleoplasm (GO:0005654);; Cellular Component: nucleolus (GO:0005730);; Biological Process: regulation of transcription, DNA-dependent (GO:0006355);; Biological Process: defense response (GO:0006952);; Biological Process: pollen development (GO:0009555);; Biological Process: response to abiotic stimulus (GO:0009628);; Biological Proce…	NAC domain-containing protein 68 OS=Arabidopsis thaliana GN=NAC68 PE=1 SV=1	Uncharacterized protein GN=Solyc11g008010.1 OS=Solanum lycopersicum (Tomato) PE=4 SV=1	NAC domain-containing protein, putative [Ricinus communis]	PREDICTED: Vitis vinifera MORC family CW-type zinc finger protein 2B-like (LOC100253299), mRNA
CsNAC23	--	--	Biological Process: immune effector process (GO:0002252);; Molecular Function: sequence-specific DNA binding transcription factor activity (GO:0003700);; Molecular Function: binding (GO:0005488);; Molecular Function: protein binding (GO:0005515);; Cellular Component: nucleus (GO:0005634);; Biological Process: response to stress (GO:0006950);; Biological Process: defense response (GO:0006952);; Bi…	NAC domain-containing protein 74 OS=Oryza sativa subsp. japonica GN=NAC74 PE=2 SV=1	Nam-like protein 1 GN=Nh1 OS=Petunia hybrida (Petunia) PE=2 SV=1	nam-like protein 1 [Petunia x hybrida]	Glycine max DNA, BAC clone: WBb55K17, complete sequence
CsNAC24	--	--	Molecular Function: DNA binding (GO:0003677);; Molecular Function: sequence-specific DNA binding transcription factor activity (GO:0003700);; Cellular Component: nucleus (GO:0005634);; Biological Process: regulation of transcription, DNA-dependent (GO:0006355);; Biological Process: auxin mediated signaling pathway (GO:0009734);; Biological Process: multidimensional cell growth (GO:0009825);; Biol…	NAC domain-containing protein 21/22 OS=Arabidopsis thaliana GN=NAC021 PE=1 SV=2	NAC transcription factor GN=NAC1 OS=Camellia sinensis (Tea) PE=2 SV=1	NAC transcription factor [Camellia sinensis]	Camellia sinensis cultivar Longjing 43 NAC transcription factor (NAC1) mRNA, complete cds
CsNAC25	--	--	Biological Process: mRNA splicing, via spliceosome (GO:0000398);; Biological Process: RNA methylation (GO:0001510);; Molecular Function: sequence-specific DNA binding transcription factor activity (GO:0003700);; Cellular Component: nucleus (GO:0005634);; Cellular Component: small nucleolar ribonucleoprotein complex (GO:0005732);; Cellular Component: cytosol (GO:0005829);; Biological Process: resp…	NAC domain-containing protein 43 OS=Arabidopsis thaliana GN=NAC043 PE=2 SV=2	Putative uncharacterized protein OS=Glycine max (Soybean) PE=2 SV=1	unknown [Glycine max]	PREDICTED: Vitis vinifera NAC domain-containing protein 43-like (LOC100245500), mRNA
CsNAC26	--	--	Biological Process: MAPK cascade (GO:0000165);; Biological Process: response to superoxide (GO:0000303);; Biological Process: response to hypoxia (GO:0001666);; Molecular Function: DNA binding (GO:0003677);; Molecular Function: sequence-specific DNA binding transcription factor activity (GO:0003700);; Cellular Component: nucleus (GO:0005634);; Cellular Component: cytoplasm (GO:0005737);; Biologic…	NAC transcription factor 25 OS=Arabidopsis thaliana GN=NAC025 PE=2 SV=1	Putative uncharacterized protein GN=VIT_19s0014g03300 OS=Vitis vinifera (Grape) PE=4 SV=1	PREDICTED: NAC domain-containing protein 29-like [Vitis vinifera]	PREDICTED: Glycine max NAC domain protein (NAC16), mRNA
CsNAC27	--	--	Biological Process: DNA damage checkpoint (GO:0000077);; Molecular Function: DNA binding (GO:0003677);; Molecular Function: sequence-specific DNA binding transcription factor activity (GO:0003700);; Molecular Function: protein binding (GO:0005515);; Cellular Component: nucleus (GO:0005634);; Biological Process: transcription, DNA-dependent (GO:0006351);; Biological Process: regulation of transcri…	NAC domain-containing protein 8 OS=Arabidopsis thaliana GN=NAC008 PE=2 SV=1	Putative uncharacterized protein GN=VIT_11s0016g02880 OS=Vitis vinifera (Grape) PE=4 SV=1	hypothetical protein VITISV_033770 [Vitis vinifera]	PREDICTED: Vitis vinifera uncharacterized LOC100261063 (LOC100261063), mRNA
CsNAC28	--	--	Biological Process: MAPK cascade (GO:0000165);; Biological Process: mRNA splicing, via spliceosome (GO:0000398);; Biological Process: RNA methylation (GO:0001510);; Molecular Function: DNA binding (GO:0003677);; Molecular Function: sequence-specific DNA binding transcription factor activity (GO:0003700);; Molecular Function: protein binding (GO:0005515);; Cellular Component: nucleus (GO:0005634);…	NAC domain-containing protein 89 OS=Arabidopsis thaliana GN=NAC089 PE=1 SV=1	Putative uncharacterized protein GN=VIT_06s0080g00970 OS=Vitis vinifera (Grape) PE=4 SV=1	PREDICTED: NAC domain-containing protein 18 [Vitis vinifera]	PREDICTED: Vitis vinifera NAC domain-containing protein 18-like (LOC100265540), mRNA
CsNAC29	--	--	Biological Process: regionalization (GO:0003002);; Molecular Function: protein binding (GO:0005515);; Cellular Component: cytosol (GO:0005829);; Biological Process: regulation of transcription, DNA-dependent (GO:0006355);; Biological Process: response to stress (GO:0006950);; Biological Process: signal transduction (GO:0007165);; Biological Process: response to abiotic stimulus (GO:0009628);; Bio…	NAC domain-containing protein 72 OS=Arabidopsis thaliana GN=NAC072 PE=2 SV=1	Putative uncharacterized protein GN=VIT_18s0001g10250 OS=Vitis vinifera (Grape) PE=4 SV=1	PREDICTED: NAC domain-containing protein 68 [Vitis vinifera]	PREDICTED: Vitis vinifera NAC domain-containing protein 68-like (LOC100262577), mRNA
CsNAC30	[O]	Posttranslational modification, protein turnover, chaperones	Biological Process: MAPK cascade (GO:0000165);; Biological Process: response to hypoxia (GO:0001666);; Molecular Function: DNA binding (GO:0003677);; Molecular Function: sequence-specific DNA binding transcription factor activity (GO:0003700);; Cellular Component: nucleus (GO:0005634);; Biological Process: protein targeting to membrane (GO:0006612);; Biological Process: regulation of cell size (G…	NAC domain-containing protein 72 OS=Arabidopsis thaliana GN=NAC072 PE=2 SV=1	NAC domain protein NAC4 GN=NAC4 OS=Gossypium hirsutum (Upland cotton) PE=2 SV=1	NAC domain protein NAC4 [Gossypium hirsutum]	PREDICTED: Vitis vinifera small ubiquitin-related modifier 2-like, transcript variant 1 (LOC100263999), mRNA
CsNAC31	--	--	Biological Process: MAPK cascade (GO:0000165);; Biological Process: response to hypoxia (GO:0001666);; Molecular Function: DNA binding (GO:0003677);; Molecular Function: sequence-specific DNA binding transcription factor activity (GO:0003700);; Cellular Component: nucleus (GO:0005634);; Biological Process: regulation of transcription, DNA-dependent (GO:0006355);; Biological Process: protein targe…	NAC domain-containing protein 2 OS=Arabidopsis thaliana GN=NAC002 PE=2 SV=2	Putative uncharacterized protein At1g01720 GN=At1g01720 OS=Arabidopsis thaliana (Mouse-ear cress) PE=2 SV=1	hypothetical protein with NAC domain protein [Arabidopsis thaliana]	Camellia sinensis NAM-like protein mRNA, complete cds
CsNAC32	--	--	Biological Process: MAPK cascade (GO:0000165);; Biological Process: response to hypoxia (GO:0001666);; Molecular Function: DNA binding (GO:0003677);; Molecular Function: sequence-specific DNA binding transcription factor activity (GO:0003700);; Cellular Component: nucleus (GO:0005634);; Biological Process: regulation of transcription, DNA-dependent (GO:0006355);; Biological Process: protein targe…	NAC domain-containing protein 2 OS=Arabidopsis thaliana GN=NAC002 PE=2 SV=2	Nam-like protein OS=Camellia sinensis (Tea) PE=2 SV=1	nam-like protein [Camellia sinensis]	Camellia sinensis NAM-like protein mRNA, complete cds
CsNAC33	--	--	Biological Process: response to hypoxia (GO:0001666);; Molecular Function: DNA binding (GO:0003677);; Molecular Function: sequence-specific DNA binding transcription factor activity (GO:0003700);; Molecular Function: protein binding (GO:0005515);; Cellular Component: nucleus (GO:0005634);; Biological Process: protein targeting to membrane (GO:0006612);; Biological Process: regulation of cell size…	NAC transcription factor 25 OS=Arabidopsis thaliana GN=NAC025 PE=2 SV=1	NAC domain-containing protein, putative GN=RCOM_1437600 OS=Ricinus communis (Castor bean) PE=4 SV=1	NAC domain-containing protein, putative [Ricinus communis]	Populus trichocarpa NAC domain protein, IPR003441 (NAC053), mRNA
CsNAC34	--	--	Biological Process: mRNA splicing, via spliceosome (GO:0000398);; Biological Process: RNA methylation (GO:0001510);; Biological Process: response to hypoxia (GO:0001666);; Molecular Function: DNA binding (GO:0003677);; Molecular Function: sequence-specific DNA binding transcription factor activity (GO:0003700);; Molecular Function: protein binding (GO:0005515);; Cellular Component: nucleus (GO:00…	NAC domain-containing protein 7 OS=Arabidopsis thaliana GN=NAC007 PE=2 SV=2	Putative uncharacterized protein GN=VIT_02s0154g00020 OS=Vitis vinifera (Grape) PE=4 SV=1	unnamed protein product [Vitis vinifera]	PREDICTED: Vitis vinifera NAC domain-containing protein 7-like (LOC100242025), mRNA
CsNAC35	--	--	Biological Process: response to hypoxia (GO:0001666);; Molecular Function: sequence-specific DNA binding transcription factor activity (GO:0003700);; Cellular Component: nucleus (GO:0005634);; Biological Process: regulation of cell size (GO:0008361);; Biological Process: response to temperature stimulus (GO:0009266);; Biological Process: response to water deprivation (GO:0009414);; Biological Pro…	NAC transcription factor 25 OS=Arabidopsis thaliana GN=NAC025 PE=2 SV=1	NAC domain-containing protein, putative GN=RCOM_1437600 OS=Ricinus communis (Castor bean) PE=4 SV=1	NAC domain-containing protein, putative [Ricinus communis]	PREDICTED: Vitis vinifera NAC domain-containing protein 29-like (LOC100252516), mRNA
CsNAC36	--	--	Biological Process: DNA damage checkpoint (GO:0000077);; Molecular Function: DNA binding (GO:0003677);; Molecular Function: protein kinase activity (GO:0004672);; Molecular Function: binding (GO:0005488);; Molecular Function: ATP binding (GO:0005524);; Cellular Component: nucleus (GO:0005634);; Biological Process: regulation of transcription, DNA-dependent (GO:0006355);; Biological Process: prote…	NAC domain-containing protein 8 OS=Arabidopsis thaliana GN=NAC008 PE=2 SV=1	Putative uncharacterized protein GN=VIT_10s0003g00350 OS=Vitis vinifera (Grape) PE=4 SV=1	hypothetical protein VITISV_029763 [Vitis vinifera]	PREDICTED: Vitis vinifera NAC domain-containing protein 8-like (LOC100250388), mRNA
CsNAC37	--	--	Biological Process: response to hypoxia (GO:0001666);; Molecular Function: sequence-specific DNA binding transcription factor activity (GO:0003700);; Molecular Function: protein binding (GO:0005515);; Cellular Component: nucleus (GO:0005634);; Biological Process: response to water deprivation (GO:0009414);; Cellular Component: chloroplast (GO:0009507);; Biological Process: response to bacterium (…	NAC transcription factor 25 OS=Arabidopsis thaliana GN=NAC025 PE=2 SV=1	Putative uncharacterized protein GN=VIT_01s0146g00280 OS=Vitis vinifera (Grape) PE=4 SV=1	PREDICTED: NAC domain-containing protein 29 isoform 1 [Vitis vinifera]	PREDICTED: Vitis vinifera NAC domain-containing protein 29-like (LOC100252516), mRNA
CsNAC38	--	--	Biological Process: mRNA splicing, via spliceosome (GO:0000398);; Biological Process: RNA methylation (GO:0001510);; Molecular Function: DNA binding (GO:0003677);; Molecular Function: sequence-specific DNA binding transcription factor activity (GO:0003700);; Cellular Component: small nucleolar ribonucleoprotein complex (GO:0005732);; Cellular Component: cytosol (GO:0005829);; Biological Process: …	Protein CUP-SHAPED COTYLEDON 3 OS=Arabidopsis thaliana GN=NAC031 PE=1 SV=1	NAC domain protein, IPR003441 (Fragment) GN=NAC024 OS=Populus trichocarpa (Western balsam poplar) PE=4 SV=1	NAC domain protein, IPR003441 [Populus trichocarpa]	PREDICTED: Vitis vinifera protein CUP-SHAPED COTYLEDON 3-like (LOC100256459), mRNA
CsNAC39	--	--	Biological Process: response to hypoxia (GO:0001666);; Molecular Function: sequence-specific DNA binding transcription factor activity (GO:0003700);; Cellular Component: nucleus (GO:0005634);; Biological Process: regulation of cell size (GO:0008361);; Biological Process: response to cold (GO:0009409);; Biological Process: response to water deprivation (GO:0009414);; Biological Process: response t…	NAC domain-containing protein 68 OS=Oryza sativa subsp. japonica GN=NAC68 PE=2 SV=1	Putative uncharacterized protein GN=VIT_14s0068g01490 OS=Vitis vinifera (Grape) PE=4 SV=1	PREDICTED: NAC domain-containing protein 68 [Vitis vinifera]	PREDICTED: Vitis vinifera NAC domain-containing protein 68-like (LOC100256653), mRNA
CsNAC40	--	--	Biological Process: MAPK cascade (GO:0000165);; Biological Process: response to hypoxia (GO:0001666);; Molecular Function: DNA binding (GO:0003677);; Molecular Function: sequence-specific DNA binding transcription factor activity (GO:0003700);; Cellular Component: nucleus (GO:0005634);; Cellular Component: cytosol (GO:0005829);; Biological Process: regulation of transcription, DNA-dependent (GO:0…	NAC domain-containing protein 7 OS=Arabidopsis thaliana GN=NAC007 PE=2 SV=2	NAC domain-containing protein, putative GN=RCOM_0292300 OS=Ricinus communis (Castor bean) PE=4 SV=1	NAC domain-containing protein, putative [Ricinus communis]	PREDICTED: Vitis vinifera NAC domain-containing protein 7-like (LOC100243701), mRNA
CsNAC41	--	--	Cellular Component: mitochondrion (GO:0005739);; Biological Process: signal transduction (GO:0007165);; Biological Process: response to abiotic stimulus (GO:0009628);; Biological Process: response to hormone stimulus (GO:0009725);; Biological Process: gene expression (GO:0010467);; Biological Process: regulation of cell cycle process (GO:0010564);; Biological Process: reproductive process (GO:002…	NAC domain-containing protein 8 OS=Arabidopsis thaliana GN=NAC008 PE=2 SV=1	Putative uncharacterized protein GN=RCOM_1064740 OS=Ricinus communis (Castor bean) PE=4 SV=1	PREDICTED: NAC domain-containing protein 8 [Vitis vinifera]	PREDICTED: Vitis vinifera NAC domain-containing protein 8-like (LOC100249251), mRNA
CsNAC42	--	--	Biological Process: MAPK cascade (GO:0000165);; Biological Process: mRNA splicing, via spliceosome (GO:0000398);; Biological Process: RNA methylation (GO:0001510);; Molecular Function: DNA binding (GO:0003677);; Molecular Function: sequence-specific DNA binding transcription factor activity (GO:0003700);; Cellular Component: nucleus (GO:0005634);; Cellular Component: small nucleolar ribonucleopro…	NAC domain-containing protein 78 OS=Arabidopsis thaliana GN=NAC078 PE=2 SV=2	Putative uncharacterized protein GN=RCOM_1603380 OS=Ricinus communis (Castor bean) PE=4 SV=1	unnamed protein product [Vitis vinifera]	PREDICTED: Vitis vinifera uncharacterized LOC100258199 (LOC100258199), mRNA
CsNAC43	--	--	Biological Process: response to hypoxia (GO:0001666);; Molecular Function: DNA binding (GO:0003677);; Molecular Function: sequence-specific DNA binding transcription factor activity (GO:0003700);; Molecular Function: protein binding (GO:0005515);; Cellular Component: nucleus (GO:0005634);; Cellular Component: cytosol (GO:0005829);; Biological Process: trehalose biosynthetic process (GO:0005992);;…	NAC domain-containing protein 7 OS=Arabidopsis thaliana GN=NAC007 PE=2 SV=2	Putative uncharacterized protein GN=VIT_16s0022g00690 OS=Vitis vinifera (Grape) PE=4 SV=1	PREDICTED: NAC domain-containing protein 7-like [Vitis vinifera]	PREDICTED: Vitis vinifera NAC domain-containing protein 7-like (LOC100258785), mRNA
CsNAC44	--	--	Biological Process: DNA damage checkpoint (GO:0000077);; Molecular Function: DNA binding (GO:0003677);; Molecular Function: sequence-specific DNA binding transcription factor activity (GO:0003700);; Molecular Function: binding (GO:0005488);; Cellular Component: nucleus (GO:0005634);; Biological Process: transcription, DNA-dependent (GO:0006351);; Biological Process: regulation of transcription, D…	NAC domain-containing protein 8 OS=Arabidopsis thaliana GN=NAC008 PE=2 SV=1	Putative uncharacterized protein GN=VIT_01s0011g02990 OS=Vitis vinifera (Grape) PE=4 SV=1	PREDICTED: NAC domain-containing protein 8-like [Vitis vinifera]	PREDICTED: Vitis vinifera NAC domain-containing protein 8-like (LOC100266255), mRNA
CsNAC45	--	--	Biological Process: MAPK cascade (GO:0000165);; Biological Process: mRNA splicing, via spliceosome (GO:0000398);; Biological Process: RNA methylation (GO:0001510);; Biological Process: response to hypoxia (GO:0001666);; Biological Process: regionalization (GO:0003002);; Molecular Function: DNA binding (GO:0003677);; Molecular Function: sequence-specific DNA binding transcription factor activity (…	NAC domain-containing protein 78 OS=Arabidopsis thaliana GN=NAC078 PE=2 SV=2	Nam-like protein 4 GN=NH4 OS=Petunia hybrida (Petunia) PE=2 SV=1	nam-like protein 4 [Petunia x hybrida]	Petunia x hybrida nam-like protein 8 (NH8) mRNA, complete cds
