# Supplementary material for: Transcriptome-Wide Identification and Expression Analysis of the NAC Gene Family in Tea Plant [Camellia sinensis (L.) O. Kuntze]
Source: PLoS One. 2016 Nov 17;11(11):e0166727. doi: 10.1371/journal.pone.0166727 (PMC5113971; doi:10.1371/journal.pone.0166727)
Supplement: S4 Table — (XLS) [file pone.0166727.s014.xls]

## Sheet: Sheet4
S4 Table. List of NAC transcription factor in tea plant along with their corresponding Arabidopsis orthologs.
Gene symbol	Arabidopsis ortholog locus	Arabidopsis locus description	Score (bits)	E-value
CsNAC1	AT3G44350.1	ANAC061	159	4e-40
	AT3G44350.2	ANAC061	159	5e-40
CsNAC2	AT5G04410.1	ANAC2, ANAC078	422	e-118
CsNAC3	AT3G17730.1	ANAC057	254	1e-68
CsNAC4	AT5G61430.1	ANAC100, ATNAC5	258	9e-70
CsNAC5	AT4G28530.1	ANAC074	278	3e-75
CsNAC6	AT5G22380.1	ANAC090	246	9e-66
CsNAC7	AT5G64530.1	ANAC104, XND1	179	8e-46
CsNAC8	AT3G01600.1	ANAC044	219	2e-57
CsNAC9	AT5G24590.2	ANAC091, TIP	278	1e-74
CsNAC10	AT5G18270.1	ANAC087	291	9e-79
CsNAC11	AT2G17040.1	ANAC036	246	4e-66
CsNAC12	AT1G34190.1	ANAC017	370	e-102
CsNAC13	AT4G28500.1	ANAC073, SND2	335	2e-92
CsNAC14	AT3G44350.2	ANAC061	260	5e-70
CsNAC15	AT5G24590.2	ANAC091, TIP	132	3e-32
CsNAC16	AT5G61430.1	ANAC100, ATNAC5	366	e-101
CsNAC17	AT4G27410.2	RD26, ANAC072	345	2e-95
	AT1G52890.1	ANAC019	345	3e-95
CsNAC18	AT1G01720.1	ATAF1, ANAC002	266	5e-72
CsNAC19	AT4G17980.1	ANAC071	252	8e-68
CsNAC20	AT4G28500.1	ANAC073, SND2	349	1e-96
CsNAC21	AT5G04410.1	ANAC2, ANAC078	86	4e-17
CsNAC22	AT3G10480.1	ANAC050	90	1e-18
CsNAC23	AT3G49530.1	ANAC062, NTL6	244	1e-64
CsNAC24	AT1G56010.2	NAC1, ANAC022	317	7e-87
CsNAC25	AT2G46770.1	NST1, EMB2301, ANAC043	246	5e-66
CsNAC26	AT3G15510.1	ATNAC2, ANAC056, NARS1	317	8e-87
CsNAC27	AT4G29230.1	ANAC075	426	e-119
CsNAC28	AT2G27300.1	ANAC040, NTL8	257	2e-69
CsNAC29	AT4G27410.2	RD26, ANAC072	101	6e-22
CsNAC30	AT4G27410.2	RD26, ANAC072	365	e-101
CsNAC31	AT1G01720.1	ATAF1, ANAC002	210	4e-55
CsNAC32	AT1G01720.1	ATAF1, ANAC002	414	e-116
CsNAC33	AT5G13180.1	ANAC083, VNI2	282	1e-76
CsNAC34	AT1G62700.1	VND5, ANAC026	256	3e-69
CsNAC35	AT5G13180.1	ANAC083, VNI2	172	1e-43
CsNAC36	AT4G28500.1	ANAC073, SND2	303	3e-83
CsNAC37	AT5G13180.1	ANAC083, VNI2	209	7e-55
CsNAC38	AT1G76420.1	CUC3, ANAC031	181	1e-46
CsNAC39	AT5G13180.1	ANAC083, VNI2	170	6e-43
CsNAC40	AT2G18060.1	VND1, ANAC037	464	e-131
CsNAC41	AT3G01600.1	ANAC044	287	9e-78
CsNAC42	AT1G65910.1	ANAC028	273	3e-74
CsNAC43	AT1G12260.1	VND4, EMB2749, ANAC007	352	2e-97
CsNAC44	AT1G25580.1	SOG1, ANAC008	526	e-149
CsNAC45	AT3G10490.2	ANAC052	326	2e-89
