# Supplementary material for: Transcriptome-Wide Identification and Expression Analysis of the NAC Gene Family in Tea Plant [Camellia sinensis (L.) O. Kuntze]
Source: PLoS One. 2016 Nov 17;11(11):e0166727. doi: 10.1371/journal.pone.0166727 (PMC5113971; doi:10.1371/journal.pone.0166727)
Supplement: S5 Table — (XLS) [file pone.0166727.s015.xls]

## Sheet: Sheet5
S5 Table. Putative membrane-bound tea plant NACs.
Gene name	Length (aa)	Transmembrane sequences	Exp number of AAs in TMHs	Exp number, first 60 Aas	Total prob of N-in
CsNAC2	552	525-547	21.4443	0	0.00827
CsNAC9	579	555-577	20.4677	0	0.00965
CsNAC12	631	606-628	23.4814	0.00174	0.13058
