# Supplementary material for: Transcriptome-Wide Identification and Expression Analysis of the NAC Gene Family in Tea Plant [Camellia sinensis (L.) O. Kuntze]
Source: PLoS One. 2016 Nov 17;11(11):e0166727. doi: 10.1371/journal.pone.0166727 (PMC5113971; doi:10.1371/journal.pone.0166727)
Supplement: S6 Table — (XLS) [file pone.0166727.s016.xls]

## Sheet: Sheet6
S6 Table. List of RPKM values of 45 CsNAC TFs in four tea plant cultivars.
Transcription factor name (C. sinensis)	Unigene ID	RPKM
		Tea_T1	Tea_T2	Tea_T3	Tea_T4
CsNAC4	Tea_T1_Unigene_BMK.33544	4.64963	0.202631	0.94942	1.63644
CsNAC16	Tea_T1_Unigene_BMK.73353	16.0948	8.51983	1.47528	5.90833
CsNAC10	Tea_T1_Unigene_BMK.65630	9.88507	6.60157	0.0654634	2.22847
CsNAC38	Tea_T4_Unigene_BMK.22485	0	0	0	0.697219
CsNAC24	Tea_T2_Unigene_BMK.16499	2.47164	4.8956	7.08585	0.782905
CsNAC5	Tea_T1_Unigene_BMK.39824	3.41451	1.53055	0.956182	0.463526
CsNAC25	Tea_T2_Unigene_BMK.36668	1.30705	2.05061	0	0.828032
CsNAC40	Tea_T4_Unigene_BMK.32834	0.913691	1.41461	0	4.70682
CsNAC34	Tea_T4_Unigene_BMK.1059	0.258313	0.303946	0	2.04555
CsNAC43	Tea_T4_Unigene_BMK.55360	0.446923	0.262937	0.0492794	2.03854
CsNAC15	Tea_T1_Unigene_BMK.7160	1.05585	0.207063	0	0.167224
CsNAC23	Tea_T1_Unigene_BMK.76967	31.417	3.57569	3.99513	6.30854
CsNAC9	Tea_T1_Unigene_BMK.64133	51.8897	34.8108	23.0498	21.0131
CsNAC28	Tea_T2_Unigene_BMK.44159	17.8551	5.5942	1.28145	9.13612
CsNAC12	Tea_T1_Unigene_BMK.66079	61.4102	27.4546	19.3713	21.6506
CsNAC2	Tea_T1_Unigene_BMK.17654	69.966	40.9842	25.9764	39.1407
CsNAC45	Tea_T4_Unigene_BMK.69123	28.7036	20.0694	6.47631	19.7081
CsNAC42	Tea_T4_Unigene_BMK.53918	1.67264	0	0	1.19209
CsNAC3	Tea_T1_Unigene_BMK.27321	1.26387	0.330475	0	1.73479
CsNAC19	Tea_T1_Unigene_BMK.75496	8.87321	4.65539	0.508257	0.584028
CsNAC17	Tea_T1_Unigene_BMK.73691	7.12569	8.70175	12.8261	0.366016
CsNAC30	Tea_T2_Unigene_BMK.46757	62.7819	87.1797	120.988	20.8784
CsNAC26	Tea_T2_Unigene_BMK.36979	4.45455	3.90639	3.38263	0.119802
CsNAC18	Tea_T1_Unigene_BMK.73991	29.1857	3.19832	11.4436	3.02649
CsNAC32	Tea_T3_Unigene_BMK.28803	68.205	186.332	92.7865	14.3672
CsNAC31	Tea_T2_Unigene_BMK.49294	0.566211	18.5335	0.90811	0.586964
CsNAC39	Tea_T4_Unigene_BMK.25584	12.3918	8.92083	0.576528	4.07423
CsNAC33	Tea_T3_Unigene_BMK.29415	102.465	34.5119	14.0927	14.1694
CsNAC35	Tea_T4_Unigene_BMK.13569	0.0891017	0	0	2.11675
CsNAC37	Tea_T4_Unigene_BMK.1546	1.21475	0.102096	0	4.61733
CsNAC11	Tea_T1_Unigene_BMK.66072	25.2229	11.0372	2.87111	4.65059
CsNAC14	Tea_T1_Unigene_BMK.70640	7.53446	0.831138	0.562506	0.484774
CsNAC1	Tea_T1_Unigene_BMK.11957	0.721952	0	0	0
CsNAC6	Tea_T1_Unigene_BMK.43113	4.79074	1.58233	0	0.079868
CsNAC7	Tea_T1_Unigene_BMK.43204	4.09069	0.921703	0	1.1579
CsNAC29	Tea_T2_Unigene_BMK.45105	17.2917	13.7818	7.69855	10.045
CsNAC21	Tea_T1_Unigene_BMK.75742	18.7095	1.73003	1.66173	2.09575
CsNAC22	Tea_T1_Unigene_BMK.76422	10.5474	1.6828	0	6.11561
CsNAC44	Tea_T4_Unigene_BMK.61080	49.7976	31.6344	16.2238	32.2217
CsNAC8	Tea_T1_Unigene_BMK.44215	4.14651	0.314775	0.147487	0.932109
CsNAC41	Tea_T4_Unigene_BMK.52539	0.845068	0.135594	0	5.98629
CsNAC13	Tea_T1_Unigene_BMK.70238	4.24198	1.62219	0	3.07364
CsNAC20	Tea_T1_Unigene_BMK.75539	6.11323	0.553321	0	0.409622
CsNAC36	Tea_T4_Unigene_BMK.14077	1.53979	0.345105	0	2.99609
CsNAC27	Tea_T2_Unigene_BMK.39075	3.57538	3.005	0.0938655	3.07398
